# Supplementary material for: Integrative Analysis of Transcription Factor Combinatorial Interactions Using a Bayesian Tensor Factorization Approach
Source: Front Genet. 2017 Sep 28;8:140. doi: 10.3389/fgene.2017.00140 (PMC5625019; doi:10.3389/fgene.2017.00140)
Supplement: Supplementary file 1 [file Table1.XLSX]

## Sheet: Table S1
ARID3A
ATF1
ATF2
ATF3
BACH1
BATF
BCL11A
BCL3
BCLAF1
BDP1
BHLHE40
BRCA1
BRF1
BRF2
CBX3
CCNT2
CEBPB
CEBPD
CHD1
CHD2
CREB1
CTBP2
CTCF
CTCFL
E2F1
E2F4
E2F6
EBF1
EGR1
ELF1
ELK1
ELK4
ESR1
ESRRA
ETS1
EZH2
FAM48A
FOS
FOSL1
FOSL2
FOXA1
FOXA2
FOXM1
FOXP2
GABPA
GATA1
GATA2
GATA3
GTF2B
GTF2F1
GTF3C2
HDAC1
HDAC2
HDAC6
HDAC8
HMGN3
HNF4A
HNF4G
HSF1
IKZF1
IRF1
IRF3
IRF4
JUN
JUNB
JUND
KDM5A
KDM5B
MAFF
MAFK
MAX
MAZ
MBD4
MEF2A
MEF2C
MTA3
MXI1
MYBL2
MYC
NANOG
NELFE
NF1C
NFATC1
NFE2
NFYA
NFYB
NR2C2
NR2F2
NR3C1
NRF1
PAX5
PBX3
PHF8
PML
POU2F2
POU5F1
PPARGC1A
PRDM1
RAD21
RBBP5
RCOR1
RELA
REST
RFX5
RPC155
RUNX3
RXRA
SAP30
SETDB1
SIN3A
SIRT6
SIX5
SMARCA4
SMARCB1
SMARCC1
SMARCC2
SMC3
SP1
SP2
SP4
SPI1
SREBP1
SRF
STAT1
STAT2
STAT3
STAT5A
SUZ12
TAF1
TAF7
TAL1
TBL1XR1
TBP
TCF12
TCF3
TCF7L2
TEAD4
TFAP2A
TFAP2C
THAP1
TRIM28
UBTF
USF1
USF2
WRNIP1
YY1
ZBTB33
ZBTB7A
ZEB1
ZKSCAN1
ZNF143
ZNF217
ZNF263
ZNF274
ZZZ3

## Sheet: Table S2
File accession	File format	Output type	Experiment accession	Assay	Biosample term id	Biosample term name	Biosample type	Biosample life stage	Biosample sex	Biosample organism	Biosample treatments	Biosample subcellular fraction term name	Biosample phase	Biosample synchronization stage	Experiment target	Antibody accession	Library made from	Library depleted in	Library extraction method	Library lysis method	Library crosslinking method	Experiment date released	Project	RBNS protein concentration	Library fragmentation method	Library size range	Biosample Age	Biological replicate(s)	Technical replicate	Read length	Run type	Paired end	Paired with	Derived from	Size	Lab	md5sum	File download URL	Assembly	Platform
ENCFF000EIA	gtf	gene quantifications	ENCSR000CQC	RNA-seq	EFO:0001086	A549	immortalized cell line	adult	male	Homo sapiens							RNA	polyadenylated mRNA, rRNA	see document	see document		2011-10-17	ENCODE												3648865	Thomas Gingeras, CSHL	4e7bde376070aa4d486eb62ee372d654	https://www.encodeproject.org/files/ENCFF000EIA/@@download/ENCFF000EIA.gtf.gz	hg19
ENCFF000EIC	gtf	gene quantifications	ENCSR000CQC	RNA-seq	EFO:0001086	A549	immortalized cell line	adult	male	Homo sapiens							RNA	polyadenylated mRNA, rRNA	see document	see document		2011-10-17	ENCODE												5802706	Thomas Gingeras, CSHL	f4c09a5bdfc6d5eae3520e0871fca849	https://www.encodeproject.org/files/ENCFF000EIC/@@download/ENCFF000EIC.gtf.gz	hg19
ENCFF000EIE	gtf	gene quantifications	ENCSR000CQC	RNA-seq	EFO:0001086	A549	immortalized cell line	adult	male	Homo sapiens							RNA	polyadenylated mRNA, rRNA	see document	see document		2011-10-17	ENCODE												2087400	Thomas Gingeras, CSHL	b344ba56b012db6da7524d725ce846d2	https://www.encodeproject.org/files/ENCFF000EIE/@@download/ENCFF000EIE.gtf.gz	hg19
ENCFF000EKF	gtf	gene quantifications	ENCSR000CTL	RNA-seq	EFO:0001086	A549	immortalized cell line	adult	male	Homo sapiens		cytosol					polyadenylated mRNA	rRNA	see document	see document		2012-06-21	ENCODE												1215460	Thomas Gingeras, CSHL	03dfe883a19d279116eb925d5c1a1a6a	https://www.encodeproject.org/files/ENCFF000EKF/@@download/ENCFF000EKF.gtf.gz	hg19
ENCFF000EKH	gtf	gene quantifications	ENCSR000CTL	RNA-seq	EFO:0001086	A549	immortalized cell line	adult	male	Homo sapiens		cytosol					polyadenylated mRNA	rRNA	see document	see document		2012-06-21	ENCODE												1943289	Thomas Gingeras, CSHL	b2b38990770602a2867f7e41571606c1	https://www.encodeproject.org/files/ENCFF000EKH/@@download/ENCFF000EKH.gtf.gz	hg19
ENCFF000EIZ	gtf	gene quantifications	ENCSR000CON	RNA-seq	EFO:0001086	A549	immortalized cell line	adult	male	Homo sapiens							polyadenylated mRNA	rRNA	see document	see document		2011-10-17	ENCODE												1543709	Thomas Gingeras, CSHL	9a1aba565ec3e4f3ff4b0edb85bf1d44	https://www.encodeproject.org/files/ENCFF000EIZ/@@download/ENCFF000EIZ.gtf.gz	hg19
ENCFF000EJB	gtf	gene quantifications	ENCSR000CON	RNA-seq	EFO:0001086	A549	immortalized cell line	adult	male	Homo sapiens							polyadenylated mRNA	rRNA	see document	see document		2011-10-17	ENCODE												1657048	Thomas Gingeras, CSHL	9920dd2eed55143bd1b759af41b5ed1f	https://www.encodeproject.org/files/ENCFF000EJB/@@download/ENCFF000EJB.gtf.gz	hg19
ENCFF000EJD	gtf	gene quantifications	ENCSR000CON	RNA-seq	EFO:0001086	A549	immortalized cell line	adult	male	Homo sapiens							polyadenylated mRNA	rRNA	see document	see document		2011-10-17	ENCODE												2120672	Thomas Gingeras, CSHL	faba02704bf1a5ada5dc9ca01e722a88	https://www.encodeproject.org/files/ENCFF000EJD/@@download/ENCFF000EJD.gtf.gz	hg19
ENCFF000ELH	gtf	gene quantifications	ENCSR000CTM	RNA-seq	EFO:0001086	A549	immortalized cell line	adult	male	Homo sapiens		nucleus					polyadenylated mRNA	rRNA	see document	see document		2012-06-21	ENCODE												3569184	Thomas Gingeras, CSHL	d305b800cb402d786763c445a00d0c62	https://www.encodeproject.org/files/ENCFF000ELH/@@download/ENCFF000ELH.gtf.gz	hg19
ENCFF000ELJ	gtf	gene quantifications	ENCSR000CTM	RNA-seq	EFO:0001086	A549	immortalized cell line	adult	male	Homo sapiens		nucleus					polyadenylated mRNA	rRNA	see document	see document		2012-06-21	ENCODE												1928216	Thomas Gingeras, CSHL	77f519fc5632ec4736666c977278410f	https://www.encodeproject.org/files/ENCFF000ELJ/@@download/ENCFF000ELJ.gtf.gz	hg19
ENCFF000EOZ	gtf	gene quantifications	ENCSR000CQD	RNA-seq	EFO:0002779	BJ	immortalized cell line	newborn	male	Homo sapiens							RNA	polyadenylated mRNA, rRNA	see document	see document		2011-10-17	ENCODE												2804704	Thomas Gingeras, CSHL	2f246848e185a8ceda8917b9124f1bd1	https://www.encodeproject.org/files/ENCFF000EOZ/@@download/ENCFF000EOZ.gtf.gz	hg19
ENCFF000EPB	gtf	gene quantifications	ENCSR000CQD	RNA-seq	EFO:0002779	BJ	immortalized cell line	newborn	male	Homo sapiens							RNA	polyadenylated mRNA, rRNA	see document	see document		2011-10-17	ENCODE												4791111	Thomas Gingeras, CSHL	2657ad4d638513eb3fcff050f19d8a55	https://www.encodeproject.org/files/ENCFF000EPB/@@download/ENCFF000EPB.gtf.gz	hg19
ENCFF000EPD	gtf	gene quantifications	ENCSR000CQD	RNA-seq	EFO:0002779	BJ	immortalized cell line	newborn	male	Homo sapiens							RNA	polyadenylated mRNA, rRNA	see document	see document		2011-10-17	ENCODE												2067943	Thomas Gingeras, CSHL	d198f7c3bfb52bd604511552d3e9e9af	https://www.encodeproject.org/files/ENCFF000EPD/@@download/ENCFF000EPD.gtf.gz	hg19
ENCFF000EPZ	gtf	gene quantifications	ENCSR000COP	RNA-seq	EFO:0002779	BJ	immortalized cell line	newborn	male	Homo sapiens							polyadenylated mRNA	rRNA	see document	see document		2011-10-17	ENCODE												1070258	Thomas Gingeras, CSHL	feb50dfc8c2c0c444c20afc5638c215c	https://www.encodeproject.org/files/ENCFF000EPZ/@@download/ENCFF000EPZ.gtf.gz	hg19
ENCFF000EQB	gtf	gene quantifications	ENCSR000COP	RNA-seq	EFO:0002779	BJ	immortalized cell line	newborn	male	Homo sapiens							polyadenylated mRNA	rRNA	see document	see document		2011-10-17	ENCODE												1059793	Thomas Gingeras, CSHL	faf5517e8e148e8121fafe19998fc444	https://www.encodeproject.org/files/ENCFF000EQB/@@download/ENCFF000EQB.gtf.gz	hg19
ENCFF000EQD	gtf	gene quantifications	ENCSR000COP	RNA-seq	EFO:0002779	BJ	immortalized cell line	newborn	male	Homo sapiens							polyadenylated mRNA	rRNA	see document	see document		2011-10-17	ENCODE												2084548	Thomas Gingeras, CSHL	9f5fa21db8af5c3faed1851322570a26	https://www.encodeproject.org/files/ENCFF000EQD/@@download/ENCFF000EQD.gtf.gz	hg19
ENCFF000EVA	gtf	gene quantifications	ENCSR000COS	RNA-seq	EFO:0002784	GM12878	immortalized cell line	adult	female	Homo sapiens							RNA	polyadenylated mRNA, rRNA	see document	see document		2011-10-17	ENCODE												5992979	Thomas Gingeras, CSHL	2dd0abfb8810f6287cfd870384f1ab1b	https://www.encodeproject.org/files/ENCFF000EVA/@@download/ENCFF000EVA.gtf.gz	hg19
ENCFF000EVC	gtf	gene quantifications	ENCSR000COS	RNA-seq	EFO:0002784	GM12878	immortalized cell line	adult	female	Homo sapiens							RNA	polyadenylated mRNA, rRNA	see document	see document		2011-10-17	ENCODE												7141956	Thomas Gingeras, CSHL	0bc37a9a54259401f63a046a85f661cc	https://www.encodeproject.org/files/ENCFF000EVC/@@download/ENCFF000EVC.gtf.gz	hg19
ENCFF000EVE	gtf	gene quantifications	ENCSR000COS	RNA-seq	EFO:0002784	GM12878	immortalized cell line	adult	female	Homo sapiens							RNA	polyadenylated mRNA, rRNA	see document	see document		2011-10-17	ENCODE												2096499	Thomas Gingeras, CSHL	93c74d80c92d314f2f118c3491995c54	https://www.encodeproject.org/files/ENCFF000EVE/@@download/ENCFF000EVE.gtf.gz	hg19
ENCFF000EYU	gtf	gene quantifications	ENCSR000COR	RNA-seq	EFO:0002784	GM12878	immortalized cell line	adult	female	Homo sapiens		cytosol					polyadenylated mRNA	rRNA	see document	see document		2011-10-17	ENCODE												1302435	Thomas Gingeras, CSHL	08bd6127085b77f8c91f36515ed024cd	https://www.encodeproject.org/files/ENCFF000EYU/@@download/ENCFF000EYU.gtf.gz	hg19
ENCFF000EYW	gtf	gene quantifications	ENCSR000COR	RNA-seq	EFO:0002784	GM12878	immortalized cell line	adult	female	Homo sapiens		cytosol					polyadenylated mRNA	rRNA	see document	see document		2011-10-17	ENCODE												1181820	Thomas Gingeras, CSHL	aea173027ba9549476f0d68d7b699050	https://www.encodeproject.org/files/ENCFF000EYW/@@download/ENCFF000EYW.gtf.gz	hg19
ENCFF000EYY	gtf	gene quantifications	ENCSR000COR	RNA-seq	EFO:0002784	GM12878	immortalized cell line	adult	female	Homo sapiens		cytosol					polyadenylated mRNA	rRNA	see document	see document		2011-10-17	ENCODE												2093777	Thomas Gingeras, CSHL	a1f08997dd55699ccd91a216a9a8602d	https://www.encodeproject.org/files/ENCFF000EYY/@@download/ENCFF000EYY.gtf.gz	hg19
ENCFF000EWA	gtf	gene quantifications	ENCSR000COQ	RNA-seq	EFO:0002784	GM12878	immortalized cell line	adult	female	Homo sapiens							polyadenylated mRNA	rRNA	see document	see document		2011-10-17	ENCODE												2116186	Thomas Gingeras, CSHL	a5b94a0922c374dabff468c903ded60b	https://www.encodeproject.org/files/ENCFF000EWA/@@download/ENCFF000EWA.gtf.gz	hg19
ENCFF000EWC	gtf	gene quantifications	ENCSR000COQ	RNA-seq	EFO:0002784	GM12878	immortalized cell line	adult	female	Homo sapiens							polyadenylated mRNA	rRNA	see document	see document		2011-10-17	ENCODE												2485521	Thomas Gingeras, CSHL	13817442a2335487682e07da2dfdf33d	https://www.encodeproject.org/files/ENCFF000EWC/@@download/ENCFF000EWC.gtf.gz	hg19
ENCFF000EWE	gtf	gene quantifications	ENCSR000COQ	RNA-seq	EFO:0002784	GM12878	immortalized cell line	adult	female	Homo sapiens							polyadenylated mRNA	rRNA	see document	see document		2011-10-17	ENCODE												2112312	Thomas Gingeras, CSHL	9d3e2c261ec319ed7a1de34e397b865b	https://www.encodeproject.org/files/ENCFF000EWE/@@download/ENCFF000EWE.gtf.gz	hg19
ENCFF000EXT	gtf	gene quantifications	ENCSR000CQE	RNA-seq	EFO:0002784	GM12878	immortalized cell line	adult	female	Homo sapiens		cytosol					RNA	polyadenylated mRNA, rRNA	see document	see document		2011-10-17	ENCODE												618025	Thomas Gingeras, CSHL	dae43d5579499bd35d3ab744d8a93adf	https://www.encodeproject.org/files/ENCFF000EXT/@@download/ENCFF000EXT.gtf.gz	hg19
ENCFF000EXV	gtf	gene quantifications	ENCSR000CQE	RNA-seq	EFO:0002784	GM12878	immortalized cell line	adult	female	Homo sapiens		cytosol					RNA	polyadenylated mRNA, rRNA	see document	see document		2011-10-17	ENCODE												836740	Thomas Gingeras, CSHL	b23ffe4424db730a7206a9aeaef09dca	https://www.encodeproject.org/files/ENCFF000EXV/@@download/ENCFF000EXV.gtf.gz	hg19
ENCFF000EXX	gtf	gene quantifications	ENCSR000CQE	RNA-seq	EFO:0002784	GM12878	immortalized cell line	adult	female	Homo sapiens		cytosol					RNA	polyadenylated mRNA, rRNA	see document	see document		2011-10-17	ENCODE												1993628	Thomas Gingeras, CSHL	fa7a8232cbbbda478e5b3a51de10e654	https://www.encodeproject.org/files/ENCFF000EXX/@@download/ENCFF000EXX.gtf.gz	hg19
ENCFF000FAX	gtf	gene quantifications	ENCSR000CQF	RNA-seq	EFO:0002784	GM12878	immortalized cell line	adult	female	Homo sapiens		nucleus					RNA	polyadenylated mRNA, rRNA	see document	see document		2011-10-17	ENCODE												8345651	Thomas Gingeras, CSHL	ef14e83b3f283793ea40a9ca013e291b	https://www.encodeproject.org/files/ENCFF000FAX/@@download/ENCFF000FAX.gtf.gz	hg19
ENCFF000FAY	gtf	gene quantifications	ENCSR000CQF	RNA-seq	EFO:0002784	GM12878	immortalized cell line	adult	female	Homo sapiens		nucleus					RNA	polyadenylated mRNA, rRNA	see document	see document		2011-10-17	ENCODE												9514369	Thomas Gingeras, CSHL	34f00aac7bc9a743e91034f31ac06048	https://www.encodeproject.org/files/ENCFF000FAY/@@download/ENCFF000FAY.gtf.gz	hg19
ENCFF000FBB	gtf	gene quantifications	ENCSR000CQF	RNA-seq	EFO:0002784	GM12878	immortalized cell line	adult	female	Homo sapiens		nucleus					RNA	polyadenylated mRNA, rRNA	see document	see document		2011-10-17	ENCODE												2084220	Thomas Gingeras, CSHL	b404b04740c9d05525303ddd219d0a7d	https://www.encodeproject.org/files/ENCFF000FBB/@@download/ENCFF000FBB.gtf.gz	hg19
ENCFF000FBW	gtf	gene quantifications	ENCSR000CPO	RNA-seq	EFO:0002784	GM12878	immortalized cell line	adult	female	Homo sapiens		nucleus					polyadenylated mRNA	rRNA	see document	see document		2011-10-17	ENCODE												4129070	Thomas Gingeras, CSHL	d3b5fe23587350a70f8572dce9900acf	https://www.encodeproject.org/files/ENCFF000FBW/@@download/ENCFF000FBW.gtf.gz	hg19
ENCFF000FBY	gtf	gene quantifications	ENCSR000CPO	RNA-seq	EFO:0002784	GM12878	immortalized cell line	adult	female	Homo sapiens		nucleus					polyadenylated mRNA	rRNA	see document	see document		2011-10-17	ENCODE												3583114	Thomas Gingeras, CSHL	dad311c5e25bd468fc8e3eab75256bf6	https://www.encodeproject.org/files/ENCFF000FBY/@@download/ENCFF000FBY.gtf.gz	hg19
ENCFF000FCA	gtf	gene quantifications	ENCSR000CPO	RNA-seq	EFO:0002784	GM12878	immortalized cell line	adult	female	Homo sapiens		nucleus					polyadenylated mRNA	rRNA	see document	see document		2011-10-17	ENCODE												2120141	Thomas Gingeras, CSHL	6d16e1cb873a206f8fa7e142e33ed350	https://www.encodeproject.org/files/ENCFF000FCA/@@download/ENCFF000FCA.gtf.gz	hg19
ENCFF000FRJ	gtf	gene quantifications	ENCSR000CQI	RNA-seq	EFO:0002791	HeLa-S3	immortalized cell line	adult	female	Homo sapiens		nucleus					RNA	polyadenylated mRNA, rRNA	see document	see document		2011-10-17	ENCODE												6612128	Thomas Gingeras, CSHL	63746987c6f36f09adfb5c8de38f6636	https://www.encodeproject.org/files/ENCFF000FRJ/@@download/ENCFF000FRJ.gtf.gz	hg19
ENCFF000FRL	gtf	gene quantifications	ENCSR000CQI	RNA-seq	EFO:0002791	HeLa-S3	immortalized cell line	adult	female	Homo sapiens		nucleus					RNA	polyadenylated mRNA, rRNA	see document	see document		2011-10-17	ENCODE												8267332	Thomas Gingeras, CSHL	dd6455bf36b0fa60fc5297a1241ef0b8	https://www.encodeproject.org/files/ENCFF000FRL/@@download/ENCFF000FRL.gtf.gz	hg19
ENCFF000FRN	gtf	gene quantifications	ENCSR000CQI	RNA-seq	EFO:0002791	HeLa-S3	immortalized cell line	adult	female	Homo sapiens		nucleus					RNA	polyadenylated mRNA, rRNA	see document	see document		2011-10-17	ENCODE												2080569	Thomas Gingeras, CSHL	9725a2c8c6513bac905fc6d80cb0b2d8	https://www.encodeproject.org/files/ENCFF000FRN/@@download/ENCFF000FRN.gtf.gz	hg19
ENCFF000FSL	gtf	gene quantifications	ENCSR000CPQ	RNA-seq	EFO:0002791	HeLa-S3	immortalized cell line	adult	female	Homo sapiens		nucleus					polyadenylated mRNA	rRNA	see document	see document		2011-10-17	ENCODE												3029175	Thomas Gingeras, CSHL	8f25334eede0a2c5f6cb39b7f4fc852f	https://www.encodeproject.org/files/ENCFF000FSL/@@download/ENCFF000FSL.gtf.gz	hg19
ENCFF000FSN	gtf	gene quantifications	ENCSR000CPQ	RNA-seq	EFO:0002791	HeLa-S3	immortalized cell line	adult	female	Homo sapiens		nucleus					polyadenylated mRNA	rRNA	see document	see document		2011-10-17	ENCODE												3452922	Thomas Gingeras, CSHL	3551fb08c135486d5c6e7de069b50e04	https://www.encodeproject.org/files/ENCFF000FSN/@@download/ENCFF000FSN.gtf.gz	hg19
ENCFF000FSP	gtf	gene quantifications	ENCSR000CPQ	RNA-seq	EFO:0002791	HeLa-S3	immortalized cell line	adult	female	Homo sapiens		nucleus					polyadenylated mRNA	rRNA	see document	see document		2011-10-17	ENCODE												2100651	Thomas Gingeras, CSHL	f91b8d10fab30779c4741d49ad0a51a1	https://www.encodeproject.org/files/ENCFF000FSP/@@download/ENCFF000FSP.gtf.gz	hg19
ENCFF000FNZ	gtf	gene quantifications	ENCSR000CPR	RNA-seq	EFO:0002791	HeLa-S3	immortalized cell line	adult	female	Homo sapiens							polyadenylated mRNA	rRNA	see document	see document		2011-10-17	ENCODE												1635410	Thomas Gingeras, CSHL	fe9ea984682d7efd271bb91b95aec20f	https://www.encodeproject.org/files/ENCFF000FNZ/@@download/ENCFF000FNZ.gtf.gz	hg19
ENCFF000FOB	gtf	gene quantifications	ENCSR000CPR	RNA-seq	EFO:0002791	HeLa-S3	immortalized cell line	adult	female	Homo sapiens							polyadenylated mRNA	rRNA	see document	see document		2011-10-17	ENCODE												1703983	Thomas Gingeras, CSHL	c6e4603e50e9396ab777f3e10cb661b6	https://www.encodeproject.org/files/ENCFF000FOB/@@download/ENCFF000FOB.gtf.gz	hg19
ENCFF000FOD	gtf	gene quantifications	ENCSR000CPR	RNA-seq	EFO:0002791	HeLa-S3	immortalized cell line	adult	female	Homo sapiens							polyadenylated mRNA	rRNA	see document	see document		2011-10-17	ENCODE												2080117	Thomas Gingeras, CSHL	9b6a25c6c8e577edf94e8a28f41f0f3a	https://www.encodeproject.org/files/ENCFF000FOD/@@download/ENCFF000FOD.gtf.gz	hg19
ENCFF000FPE	gtf	gene quantifications	ENCSR000CQT	RNA-seq	EFO:0002791	HeLa-S3	immortalized cell line	adult	female	Homo sapiens		cytosol					RNA	polyadenylated mRNA, rRNA	see document	see document		2011-10-17	ENCODE												439518	Thomas Gingeras, CSHL	a4ebc691e01b20043e9aa0564a9e0d9a	https://www.encodeproject.org/files/ENCFF000FPE/@@download/ENCFF000FPE.gtf.gz	hg19
ENCFF000FPG	gtf	gene quantifications	ENCSR000CQT	RNA-seq	EFO:0002791	HeLa-S3	immortalized cell line	adult	female	Homo sapiens		cytosol					RNA	polyadenylated mRNA, rRNA	see document	see document		2011-10-17	ENCODE												1857270	Thomas Gingeras, CSHL	7da86012a646c5fe126e8b49fc1955f4	https://www.encodeproject.org/files/ENCFF000FPG/@@download/ENCFF000FPG.gtf.gz	hg19
ENCFF000FPZ	gtf	gene quantifications	ENCSR000CPP	RNA-seq	EFO:0002791	HeLa-S3	immortalized cell line	adult	female	Homo sapiens		cytosol					polyadenylated mRNA	rRNA	see document	see document		2011-10-17	ENCODE												962002	Thomas Gingeras, CSHL	8ac19bfa98dabee3abfdc28219ea9d6c	https://www.encodeproject.org/files/ENCFF000FPZ/@@download/ENCFF000FPZ.gtf.gz	hg19
ENCFF000FQB	gtf	gene quantifications	ENCSR000CPP	RNA-seq	EFO:0002791	HeLa-S3	immortalized cell line	adult	female	Homo sapiens		cytosol					polyadenylated mRNA	rRNA	see document	see document		2011-10-17	ENCODE												866617	Thomas Gingeras, CSHL	73622a7c5ce26c200200de1666ae0bd8	https://www.encodeproject.org/files/ENCFF000FQB/@@download/ENCFF000FQB.gtf.gz	hg19
ENCFF000FQD	gtf	gene quantifications	ENCSR000CPP	RNA-seq	EFO:0002791	HeLa-S3	immortalized cell line	adult	female	Homo sapiens		cytosol					polyadenylated mRNA	rRNA	see document	see document		2011-10-17	ENCODE												2076884	Thomas Gingeras, CSHL	7e044ceffd725524ed8cb4bc46d55817	https://www.encodeproject.org/files/ENCFF000FQD/@@download/ENCFF000FQD.gtf.gz	hg19
ENCFF000FMY	gtf	gene quantifications	ENCSR000CQJ	RNA-seq	EFO:0002791	HeLa-S3	immortalized cell line	adult	female	Homo sapiens							RNA	polyadenylated mRNA, rRNA	see document	see document		2011-10-17	ENCODE												5045600	Thomas Gingeras, CSHL	a05fdb706b885cf69525dceb4ad00a14	https://www.encodeproject.org/files/ENCFF000FMY/@@download/ENCFF000FMY.gtf.gz	hg19
ENCFF000FNA	gtf	gene quantifications	ENCSR000CQJ	RNA-seq	EFO:0002791	HeLa-S3	immortalized cell line	adult	female	Homo sapiens							RNA	polyadenylated mRNA, rRNA	see document	see document		2011-10-17	ENCODE												6962651	Thomas Gingeras, CSHL	87542dfd847852a306561ff4674565fa	https://www.encodeproject.org/files/ENCFF000FNA/@@download/ENCFF000FNA.gtf.gz	hg19
ENCFF000FNC	gtf	gene quantifications	ENCSR000CQJ	RNA-seq	EFO:0002791	HeLa-S3	immortalized cell line	adult	female	Homo sapiens							RNA	polyadenylated mRNA, rRNA	see document	see document		2011-10-17	ENCODE												2124487	Thomas Gingeras, CSHL	0dcdcd4aa82b92d003e87d2c3502001c	https://www.encodeproject.org/files/ENCFF000FNC/@@download/ENCFF000FNC.gtf.gz	hg19
ENCFF000FTW	gtf	gene quantifications	ENCSR000CPD	RNA-seq	EFO:0001187	HepG2	immortalized cell line	child	male	Homo sapiens							RNA	polyadenylated mRNA, rRNA	see document	see document		2011-10-17	ENCODE												5177461	Thomas Gingeras, CSHL	d49d4370a27a11ec414c528242ddab24	https://www.encodeproject.org/files/ENCFF000FTW/@@download/ENCFF000FTW.gtf.gz	hg19
ENCFF000FTY	gtf	gene quantifications	ENCSR000CPD	RNA-seq	EFO:0001187	HepG2	immortalized cell line	child	male	Homo sapiens							RNA	polyadenylated mRNA, rRNA	see document	see document		2011-10-17	ENCODE												7793733	Thomas Gingeras, CSHL	b109268067f2cd72feff679d371441f3	https://www.encodeproject.org/files/ENCFF000FTY/@@download/ENCFF000FTY.gtf.gz	hg19
ENCFF000FUA	gtf	gene quantifications	ENCSR000CPD	RNA-seq	EFO:0001187	HepG2	immortalized cell line	child	male	Homo sapiens							RNA	polyadenylated mRNA, rRNA	see document	see document		2011-10-17	ENCODE												2099089	Thomas Gingeras, CSHL	d543c61de8d7a79d1215ff397fcc8d9d	https://www.encodeproject.org/files/ENCFF000FUA/@@download/ENCFF000FUA.gtf.gz	hg19
ENCFF000FYU	gtf	gene quantifications	ENCSR000CQK	RNA-seq	EFO:0001187	HepG2	immortalized cell line	child	male	Homo sapiens		nucleus					RNA	polyadenylated mRNA, rRNA	see document	see document		2011-10-17	ENCODE												4306646	Thomas Gingeras, CSHL	9b796f69f7cc40bb70cbd0217b7c9fde	https://www.encodeproject.org/files/ENCFF000FYU/@@download/ENCFF000FYU.gtf.gz	hg19
ENCFF000FYW	gtf	gene quantifications	ENCSR000CQK	RNA-seq	EFO:0001187	HepG2	immortalized cell line	child	male	Homo sapiens		nucleus					RNA	polyadenylated mRNA, rRNA	see document	see document		2011-10-17	ENCODE												8471798	Thomas Gingeras, CSHL	975224823eec41a2ea01115b2679ef30	https://www.encodeproject.org/files/ENCFF000FYW/@@download/ENCFF000FYW.gtf.gz	hg19
ENCFF000FYY	gtf	gene quantifications	ENCSR000CQK	RNA-seq	EFO:0001187	HepG2	immortalized cell line	child	male	Homo sapiens		nucleus					RNA	polyadenylated mRNA, rRNA	see document	see document		2011-10-17	ENCODE												2077301	Thomas Gingeras, CSHL	df0ce405a602d9436b625a157ef1125f	https://www.encodeproject.org/files/ENCFF000FYY/@@download/ENCFF000FYY.gtf.gz	hg19
ENCFF000FWH	gtf	gene quantifications	ENCSR000CQU	RNA-seq	EFO:0001187	HepG2	immortalized cell line	child	male	Homo sapiens		cytosol					RNA	polyadenylated mRNA, rRNA	see document	see document		2011-10-17	ENCODE												586368	Thomas Gingeras, CSHL	78785cb260b7f4d9931bab1f9215f0f0	https://www.encodeproject.org/files/ENCFF000FWH/@@download/ENCFF000FWH.gtf.gz	hg19
ENCFF000FWK	gtf	gene quantifications	ENCSR000CQU	RNA-seq	EFO:0001187	HepG2	immortalized cell line	child	male	Homo sapiens		cytosol					RNA	polyadenylated mRNA, rRNA	see document	see document		2011-10-17	ENCODE												798187	Thomas Gingeras, CSHL	1204a1b867f67d3fe6a3947985bd9538	https://www.encodeproject.org/files/ENCFF000FWK/@@download/ENCFF000FWK.gtf.gz	hg19
ENCFF000FWP	gtf	gene quantifications	ENCSR000CQU	RNA-seq	EFO:0001187	HepG2	immortalized cell line	child	male	Homo sapiens		cytosol					RNA	polyadenylated mRNA, rRNA	see document	see document		2011-10-17	ENCODE												2013913	Thomas Gingeras, CSHL	3dd50eaac5119471d9bc311655d06143	https://www.encodeproject.org/files/ENCFF000FWP/@@download/ENCFF000FWP.gtf.gz	hg19
ENCFF000FXJ	gtf	gene quantifications	ENCSR000CPF	RNA-seq	EFO:0001187	HepG2	immortalized cell line	child	male	Homo sapiens		cytosol					polyadenylated mRNA	rRNA	see document	see document		2011-10-17	ENCODE												898441	Thomas Gingeras, CSHL	87c1a17ef8a1d61d54c10d70e0461cf3	https://www.encodeproject.org/files/ENCFF000FXJ/@@download/ENCFF000FXJ.gtf.gz	hg19
ENCFF000FXL	gtf	gene quantifications	ENCSR000CPF	RNA-seq	EFO:0001187	HepG2	immortalized cell line	child	male	Homo sapiens		cytosol					polyadenylated mRNA	rRNA	see document	see document		2011-10-17	ENCODE												844914	Thomas Gingeras, CSHL	3c11669b4d8f0472701aae40793f4a5a	https://www.encodeproject.org/files/ENCFF000FXL/@@download/ENCFF000FXL.gtf.gz	hg19
ENCFF000FXN	gtf	gene quantifications	ENCSR000CPF	RNA-seq	EFO:0001187	HepG2	immortalized cell line	child	male	Homo sapiens		cytosol					polyadenylated mRNA	rRNA	see document	see document		2011-10-17	ENCODE												2075127	Thomas Gingeras, CSHL	5a293cd10effe631e05ad26aff4a41f7	https://www.encodeproject.org/files/ENCFF000FXN/@@download/ENCFF000FXN.gtf.gz	hg19
ENCFF000FZV	gtf	gene quantifications	ENCSR000CPC	RNA-seq	EFO:0001187	HepG2	immortalized cell line	child	male	Homo sapiens		nucleus					polyadenylated mRNA	rRNA	see document	see document		2011-10-17	ENCODE												3095808	Thomas Gingeras, CSHL	54a3a7a8b9a3cd9eddaa0098ce870e9c	https://www.encodeproject.org/files/ENCFF000FZV/@@download/ENCFF000FZV.gtf.gz	hg19
ENCFF000FZX	gtf	gene quantifications	ENCSR000CPC	RNA-seq	EFO:0001187	HepG2	immortalized cell line	child	male	Homo sapiens		nucleus					polyadenylated mRNA	rRNA	see document	see document		2011-10-17	ENCODE												3149998	Thomas Gingeras, CSHL	bcdc8d66514785998b663d602e78da7d	https://www.encodeproject.org/files/ENCFF000FZX/@@download/ENCFF000FZX.gtf.gz	hg19
ENCFF000FZZ	gtf	gene quantifications	ENCSR000CPC	RNA-seq	EFO:0001187	HepG2	immortalized cell line	child	male	Homo sapiens		nucleus					polyadenylated mRNA	rRNA	see document	see document		2011-10-17	ENCODE												2097099	Thomas Gingeras, CSHL	317833359c8cf4f7587da4a959e426be	https://www.encodeproject.org/files/ENCFF000FZZ/@@download/ENCFF000FZZ.gtf.gz	hg19
ENCFF000FUX	gtf	gene quantifications	ENCSR000CPE	RNA-seq	EFO:0001187	HepG2	immortalized cell line	child	male	Homo sapiens							polyadenylated mRNA	rRNA	see document	see document		2011-10-17	ENCODE												1433568	Thomas Gingeras, CSHL	e51fbc933370019393ff0e609a57c443	https://www.encodeproject.org/files/ENCFF000FUX/@@download/ENCFF000FUX.gtf.gz	hg19
ENCFF000FUZ	gtf	gene quantifications	ENCSR000CPE	RNA-seq	EFO:0001187	HepG2	immortalized cell line	child	male	Homo sapiens							polyadenylated mRNA	rRNA	see document	see document		2011-10-17	ENCODE												1549592	Thomas Gingeras, CSHL	8450240c3ab87410f8b1fd2649a8a29f	https://www.encodeproject.org/files/ENCFF000FUZ/@@download/ENCFF000FUZ.gtf.gz	hg19
ENCFF000FVB	gtf	gene quantifications	ENCSR000CPE	RNA-seq	EFO:0001187	HepG2	immortalized cell line	child	male	Homo sapiens							polyadenylated mRNA	rRNA	see document	see document		2011-10-17	ENCODE												2084637	Thomas Gingeras, CSHL	b12d7de7b32611ec2d39efe9b9f6d66b	https://www.encodeproject.org/files/ENCFF000FVB/@@download/ENCFF000FVB.gtf.gz	hg19
ENCFF000HCM	gtf	gene quantifications	ENCSR000CTP	RNA-seq	EFO:0001196	IMR-90	immortalized cell line	fetal	female	Homo sapiens		nucleus					polyadenylated mRNA	rRNA	see document	see document		2012-06-21	ENCODE												3515064	Thomas Gingeras, CSHL	ecbffa0e373889a059f22c5ab8f7014c	https://www.encodeproject.org/files/ENCFF000HCM/@@download/ENCFF000HCM.gtf.gz	hg19
ENCFF000HCO	gtf	gene quantifications	ENCSR000CTP	RNA-seq	EFO:0001196	IMR-90	immortalized cell line	fetal	female	Homo sapiens		nucleus					polyadenylated mRNA	rRNA	see document	see document		2012-06-21	ENCODE												1932319	Thomas Gingeras, CSHL	497f6fbc4e9ae5619883093ac1a180f5	https://www.encodeproject.org/files/ENCFF000HCO/@@download/ENCFF000HCO.gtf.gz	hg19
ENCFF000HAI	gtf	gene quantifications	ENCSR000CTK	RNA-seq	EFO:0001196	IMR-90	immortalized cell line	fetal	female	Homo sapiens							RNA	rRNA	see document	see document		2012-06-21	ENCODE												2746235	Thomas Gingeras, CSHL	af0e3f708da0e50a92808f9515b9b75f	https://www.encodeproject.org/files/ENCFF000HAI/@@download/ENCFF000HAI.gtf.gz	hg19
ENCFF000HAK	gtf	gene quantifications	ENCSR000CTK	RNA-seq	EFO:0001196	IMR-90	immortalized cell line	fetal	female	Homo sapiens							RNA	rRNA	see document	see document		2012-06-21	ENCODE												1906583	Thomas Gingeras, CSHL	e770b99765d03dd6ed462835984ccf09	https://www.encodeproject.org/files/ENCFF000HAK/@@download/ENCFF000HAK.gtf.gz	hg19
ENCFF000HBK	gtf	gene quantifications	ENCSR000CTN	RNA-seq	EFO:0001196	IMR-90	immortalized cell line	fetal	female	Homo sapiens		cytosol					polyadenylated mRNA	rRNA	see document	see document		2012-06-21	ENCODE												1015093	Thomas Gingeras, CSHL	373fca0175696e9e9c6dec55095693c3	https://www.encodeproject.org/files/ENCFF000HBK/@@download/ENCFF000HBK.gtf.gz	hg19
ENCFF000HBM	gtf	gene quantifications	ENCSR000CTN	RNA-seq	EFO:0001196	IMR-90	immortalized cell line	fetal	female	Homo sapiens		cytosol					polyadenylated mRNA	rRNA	see document	see document		2012-06-21	ENCODE												1899213	Thomas Gingeras, CSHL	161b8abc319343e0737448aef9a3f90c	https://www.encodeproject.org/files/ENCFF000HBM/@@download/ENCFF000HBM.gtf.gz	hg19
ENCFF000GZG	gtf	gene quantifications	ENCSR000CTQ	RNA-seq	EFO:0001196	IMR-90	immortalized cell line	fetal	female	Homo sapiens							polyadenylated mRNA	rRNA	see document	see document		2012-06-21	ENCODE												1111555	Thomas Gingeras, CSHL	bd314e4677983ecdb1ab785da2023811	https://www.encodeproject.org/files/ENCFF000GZG/@@download/ENCFF000GZG.gtf.gz	hg19
ENCFF000GZI	gtf	gene quantifications	ENCSR000CTQ	RNA-seq	EFO:0001196	IMR-90	immortalized cell line	fetal	female	Homo sapiens							polyadenylated mRNA	rRNA	see document	see document		2012-06-21	ENCODE												1928266	Thomas Gingeras, CSHL	40da3fcb1ecd856f83e6442462f83d66	https://www.encodeproject.org/files/ENCFF000GZI/@@download/ENCFF000GZI.gtf.gz	hg19
ENCFF000HNS	gtf	gene quantifications	ENCSR000CPS	RNA-seq	EFO:0002067	K562	immortalized cell line	adult	female	Homo sapiens		nucleus					polyadenylated mRNA	rRNA	see document	see document		2011-10-17	ENCODE												4127267	Thomas Gingeras, CSHL	5983fff3749886f9ac52dbd4ba9e8784	https://www.encodeproject.org/files/ENCFF000HNS/@@download/ENCFF000HNS.gtf.gz	hg19
ENCFF000HNU	gtf	gene quantifications	ENCSR000CPS	RNA-seq	EFO:0002067	K562	immortalized cell line	adult	female	Homo sapiens		nucleus					polyadenylated mRNA	rRNA	see document	see document		2011-10-17	ENCODE												4389228	Thomas Gingeras, CSHL	bf2297d98a35ed90713753c2537d1a73	https://www.encodeproject.org/files/ENCFF000HNU/@@download/ENCFF000HNU.gtf.gz	hg19
ENCFF000HNW	gtf	gene quantifications	ENCSR000CPS	RNA-seq	EFO:0002067	K562	immortalized cell line	adult	female	Homo sapiens		nucleus					polyadenylated mRNA	rRNA	see document	see document		2011-10-17	ENCODE												2097815	Thomas Gingeras, CSHL	177af4742ae1844edc8a5ad120e0bde2	https://www.encodeproject.org/files/ENCFF000HNW/@@download/ENCFF000HNW.gtf.gz	hg19
ENCFF000HHT	gtf	gene quantifications	ENCSR000CQL	RNA-seq	EFO:0002067	K562	immortalized cell line	adult	female	Homo sapiens		cytosol					RNA	polyadenylated mRNA, rRNA	see document	see document		2011-10-17	ENCODE												623458	Thomas Gingeras, CSHL	1aebfa58994e7036409c8fca5cbda608	https://www.encodeproject.org/files/ENCFF000HHT/@@download/ENCFF000HHT.gtf.gz	hg19
ENCFF000HHV	gtf	gene quantifications	ENCSR000CQL	RNA-seq	EFO:0002067	K562	immortalized cell line	adult	female	Homo sapiens		cytosol					RNA	polyadenylated mRNA, rRNA	see document	see document		2011-10-17	ENCODE												837322	Thomas Gingeras, CSHL	7f1abc6caac196d4af7224943bb3968b	https://www.encodeproject.org/files/ENCFF000HHV/@@download/ENCFF000HHV.gtf.gz	hg19
ENCFF000HHX	gtf	gene quantifications	ENCSR000CQL	RNA-seq	EFO:0002067	K562	immortalized cell line	adult	female	Homo sapiens		cytosol					RNA	polyadenylated mRNA, rRNA	see document	see document		2011-10-17	ENCODE												2001251	Thomas Gingeras, CSHL	edd7a515109a2480d99572defb95a24c	https://www.encodeproject.org/files/ENCFF000HHX/@@download/ENCFF000HHX.gtf.gz	hg19
ENCFF000HIU	gtf	gene quantifications	ENCSR000COK	RNA-seq	EFO:0002067	K562	immortalized cell line	adult	female	Homo sapiens		cytosol					polyadenylated mRNA	rRNA	see document	see document		2011-10-17	ENCODE												1051798	Thomas Gingeras, CSHL	09effa3d66b873a466337c45cc4c9193	https://www.encodeproject.org/files/ENCFF000HIU/@@download/ENCFF000HIU.gtf.gz	hg19
ENCFF000HIW	gtf	gene quantifications	ENCSR000COK	RNA-seq	EFO:0002067	K562	immortalized cell line	adult	female	Homo sapiens		cytosol					polyadenylated mRNA	rRNA	see document	see document		2011-10-17	ENCODE												1002802	Thomas Gingeras, CSHL	e6f899f19873837e6a4509bfa63fc45f	https://www.encodeproject.org/files/ENCFF000HIW/@@download/ENCFF000HIW.gtf.gz	hg19
ENCFF000HIY	gtf	gene quantifications	ENCSR000COK	RNA-seq	EFO:0002067	K562	immortalized cell line	adult	female	Homo sapiens		cytosol					polyadenylated mRNA	rRNA	see document	see document		2011-10-17	ENCODE												2064850	Thomas Gingeras, CSHL	bba91af79382b4d10d17421266239e06	https://www.encodeproject.org/files/ENCFF000HIY/@@download/ENCFF000HIY.gtf.gz	hg19
ENCFF000HLG	gtf	gene quantifications	ENCSR000CQA	RNA-seq	EFO:0002067	K562	immortalized cell line	adult	female	Homo sapiens		nucleoplasm					RNA	rRNA	see document	see document		2011-10-17	ENCODE												5755861	Thomas Gingeras, CSHL	9ff02541066ec968e5e4f38a325fc6e8	https://www.encodeproject.org/files/ENCFF000HLG/@@download/ENCFF000HLG.gtf.gz	hg19
ENCFF000HLI	gtf	gene quantifications	ENCSR000CQA	RNA-seq	EFO:0002067	K562	immortalized cell line	adult	female	Homo sapiens		nucleoplasm					RNA	rRNA	see document	see document		2011-10-17	ENCODE												6840864	Thomas Gingeras, CSHL	60daa7f6cf2f5faf8cb22f53a87bea90	https://www.encodeproject.org/files/ENCFF000HLI/@@download/ENCFF000HLI.gtf.gz	hg19
ENCFF000HLK	gtf	gene quantifications	ENCSR000CQA	RNA-seq	EFO:0002067	K562	immortalized cell line	adult	female	Homo sapiens		nucleoplasm					RNA	rRNA	see document	see document		2011-10-17	ENCODE												2063159	Thomas Gingeras, CSHL	32f45a84e431a5a984cb1d52bab5fb2c	https://www.encodeproject.org/files/ENCFF000HLK/@@download/ENCFF000HLK.gtf.gz	hg19
ENCFF000HMT	gtf	gene quantifications	ENCSR000CQM	RNA-seq	EFO:0002067	K562	immortalized cell line	adult	female	Homo sapiens		nucleus					RNA	polyadenylated mRNA, rRNA	see document	see document		2011-10-17	ENCODE												5485159	Thomas Gingeras, CSHL	4cbe72c53e45365e59b23684b76d27bb	https://www.encodeproject.org/files/ENCFF000HMT/@@download/ENCFF000HMT.gtf.gz	hg19
ENCFF000HMU	gtf	gene quantifications	ENCSR000CQM	RNA-seq	EFO:0002067	K562	immortalized cell line	adult	female	Homo sapiens		nucleus					RNA	polyadenylated mRNA, rRNA	see document	see document		2011-10-17	ENCODE												7099569	Thomas Gingeras, CSHL	17a2920851c9b15e7396ca9b1aee7925	https://www.encodeproject.org/files/ENCFF000HMU/@@download/ENCFF000HMU.gtf.gz	hg19
ENCFF000HMX	gtf	gene quantifications	ENCSR000CQM	RNA-seq	EFO:0002067	K562	immortalized cell line	adult	female	Homo sapiens		nucleus					RNA	polyadenylated mRNA, rRNA	see document	see document		2011-10-17	ENCODE												2066574	Thomas Gingeras, CSHL	c60c52c99bebec686a686d002e9ff0e1	https://www.encodeproject.org/files/ENCFF000HMX/@@download/ENCFF000HMX.gtf.gz	hg19
ENCFF000HDU	gtf	gene quantifications	ENCSR000CPG	RNA-seq	EFO:0002067	K562	immortalized cell line	adult	female	Homo sapiens							RNA	polyadenylated mRNA, rRNA	see document	see document		2011-10-17	ENCODE												5172561	Thomas Gingeras, CSHL	061d4a3ff7ee50f19bcd803babb97d86	https://www.encodeproject.org/files/ENCFF000HDU/@@download/ENCFF000HDU.gtf.gz	hg19
ENCFF000HDW	gtf	gene quantifications	ENCSR000CPG	RNA-seq	EFO:0002067	K562	immortalized cell line	adult	female	Homo sapiens							RNA	polyadenylated mRNA, rRNA	see document	see document		2011-10-17	ENCODE												5759359	Thomas Gingeras, CSHL	4fa599871a4f8a214ad8c1764d07c9f4	https://www.encodeproject.org/files/ENCFF000HDW/@@download/ENCFF000HDW.gtf.gz	hg19
ENCFF000HDY	gtf	gene quantifications	ENCSR000CPG	RNA-seq	EFO:0002067	K562	immortalized cell line	adult	female	Homo sapiens							RNA	polyadenylated mRNA, rRNA	see document	see document		2011-10-17	ENCODE												2077634	Thomas Gingeras, CSHL	20328ca80da3f656cb46ab43af433bf4	https://www.encodeproject.org/files/ENCFF000HDY/@@download/ENCFF000HDY.gtf.gz	hg19
ENCFF000HGI	gtf	gene quantifications	ENCSR000CPY	RNA-seq	EFO:0002067	K562	immortalized cell line	adult	female	Homo sapiens		chromatin					RNA	rRNA	see document	see document		2011-10-17	ENCODE												4705567	Thomas Gingeras, CSHL	af403e415ccd72853152c0261c22ab12	https://www.encodeproject.org/files/ENCFF000HGI/@@download/ENCFF000HGI.gtf.gz	hg19
ENCFF000HGK	gtf	gene quantifications	ENCSR000CPY	RNA-seq	EFO:0002067	K562	immortalized cell line	adult	female	Homo sapiens		chromatin					RNA	rRNA	see document	see document		2011-10-17	ENCODE												6160985	Thomas Gingeras, CSHL	b3814bb05ebeb83cb4eb84b49eba4714	https://www.encodeproject.org/files/ENCFF000HGK/@@download/ENCFF000HGK.gtf.gz	hg19
ENCFF000HGM	gtf	gene quantifications	ENCSR000CPY	RNA-seq	EFO:0002067	K562	immortalized cell line	adult	female	Homo sapiens		chromatin					RNA	rRNA	see document	see document		2011-10-17	ENCODE												2077019	Thomas Gingeras, CSHL	4c424d8ace108af578f56a8660face5d	https://www.encodeproject.org/files/ENCFF000HGM/@@download/ENCFF000HGM.gtf.gz	hg19
ENCFF000HEU	gtf	gene quantifications	ENCSR000CPH	RNA-seq	EFO:0002067	K562	immortalized cell line	adult	female	Homo sapiens							polyadenylated mRNA	rRNA	see document	see document		2011-10-17	ENCODE												1853524	Thomas Gingeras, CSHL	05ea8c47f9e610821014078b6a37e4e7	https://www.encodeproject.org/files/ENCFF000HEU/@@download/ENCFF000HEU.gtf.gz	hg19
ENCFF000HEW	gtf	gene quantifications	ENCSR000CPH	RNA-seq	EFO:0002067	K562	immortalized cell line	adult	female	Homo sapiens							polyadenylated mRNA	rRNA	see document	see document		2011-10-17	ENCODE												2000784	Thomas Gingeras, CSHL	190aea8b2981b9e50691ae63670865fb	https://www.encodeproject.org/files/ENCFF000HEW/@@download/ENCFF000HEW.gtf.gz	hg19
ENCFF000HEY	gtf	gene quantifications	ENCSR000CPH	RNA-seq	EFO:0002067	K562	immortalized cell line	adult	female	Homo sapiens							polyadenylated mRNA	rRNA	see document	see document		2011-10-17	ENCODE												2095797	Thomas Gingeras, CSHL	82e1afc6821ed602d50e883c31579f8a	https://www.encodeproject.org/files/ENCFF000HEY/@@download/ENCFF000HEY.gtf.gz	hg19
ENCFF000HPD	gtf	gene quantifications	ENCSR000CQB	RNA-seq	EFO:0001203	MCF-7	immortalized cell line	adult	female	Homo sapiens							RNA	polyadenylated mRNA, rRNA	see document	see document		2011-10-17	ENCODE												1598972	Thomas Gingeras, CSHL	1388ae48c3f6e5ba659db37585e3a291	https://www.encodeproject.org/files/ENCFF000HPD/@@download/ENCFF000HPD.gtf.gz	hg19
ENCFF000HPF	gtf	gene quantifications	ENCSR000CQB	RNA-seq	EFO:0001203	MCF-7	immortalized cell line	adult	female	Homo sapiens							RNA	polyadenylated mRNA, rRNA	see document	see document		2011-10-17	ENCODE												3391067	Thomas Gingeras, CSHL	5956fc9e898c1dd4fab0e5553c9cd1a4	https://www.encodeproject.org/files/ENCFF000HPF/@@download/ENCFF000HPF.gtf.gz	hg19
ENCFF000HPH	gtf	gene quantifications	ENCSR000CQB	RNA-seq	EFO:0001203	MCF-7	immortalized cell line	adult	female	Homo sapiens							RNA	polyadenylated mRNA, rRNA	see document	see document		2011-10-17	ENCODE												2041396	Thomas Gingeras, CSHL	32a29bd31314f5ca424ee927c9a7e0e3	https://www.encodeproject.org/files/ENCFF000HPH/@@download/ENCFF000HPH.gtf.gz	hg19
ENCFF000HSM	gtf	gene quantifications	ENCSR000CTO	RNA-seq	EFO:0001203	MCF-7	immortalized cell line	adult	female	Homo sapiens		nucleus					polyadenylated mRNA	rRNA	see document	see document		2012-06-21	ENCODE												7120319	Thomas Gingeras, CSHL	e894b47c48154a48d4f1ef8ee29fdb91	https://www.encodeproject.org/files/ENCFF000HSM/@@download/ENCFF000HSM.gtf.gz	hg19
ENCFF000HSO	gtf	gene quantifications	ENCSR000CTO	RNA-seq	EFO:0001203	MCF-7	immortalized cell line	adult	female	Homo sapiens		nucleus					polyadenylated mRNA	rRNA	see document	see document		2012-06-21	ENCODE												1976204	Thomas Gingeras, CSHL	026eb9ebd9ae84120719d7e76a3efe99	https://www.encodeproject.org/files/ENCFF000HSO/@@download/ENCFF000HSO.gtf.gz	hg19
ENCFF000HQE	gtf	gene quantifications	ENCSR000CPT	RNA-seq	EFO:0001203	MCF-7	immortalized cell line	adult	female	Homo sapiens							polyadenylated mRNA	rRNA	see document	see document		2011-10-17	ENCODE												2107048	Thomas Gingeras, CSHL	931f65c019ee4819a46d3af87f550d3d	https://www.encodeproject.org/files/ENCFF000HQE/@@download/ENCFF000HQE.gtf.gz	hg19
ENCFF000HQG	gtf	gene quantifications	ENCSR000CPT	RNA-seq	EFO:0001203	MCF-7	immortalized cell line	adult	female	Homo sapiens							polyadenylated mRNA	rRNA	see document	see document		2011-10-17	ENCODE												1818168	Thomas Gingeras, CSHL	92eaa0906d7c1cd96be445b45324ee05	https://www.encodeproject.org/files/ENCFF000HQG/@@download/ENCFF000HQG.gtf.gz	hg19
ENCFF000HQI	gtf	gene quantifications	ENCSR000CPT	RNA-seq	EFO:0001203	MCF-7	immortalized cell line	adult	female	Homo sapiens							polyadenylated mRNA	rRNA	see document	see document		2011-10-17	ENCODE												2114149	Thomas Gingeras, CSHL	7b670e1bac5cb360dddba66fb3def263	https://www.encodeproject.org/files/ENCFF000HQI/@@download/ENCFF000HQI.gtf.gz	hg19
ENCFF000HRK	gtf	gene quantifications	ENCSR000CTU	RNA-seq	EFO:0001203	MCF-7	immortalized cell line	adult	female	Homo sapiens		cytosol					polyadenylated mRNA	rRNA	see document	see document		2012-06-21	ENCODE												1421780	Thomas Gingeras, CSHL	7f2554036bab86b66867067462dba63a	https://www.encodeproject.org/files/ENCFF000HRK/@@download/ENCFF000HRK.gtf.gz	hg19
ENCFF000HRM	gtf	gene quantifications	ENCSR000CTU	RNA-seq	EFO:0001203	MCF-7	immortalized cell line	adult	female	Homo sapiens		cytosol					polyadenylated mRNA	rRNA	see document	see document		2012-06-21	ENCODE												1965488	Thomas Gingeras, CSHL	da3aeb1beaa8a8718e8a4ec2f0579b04	https://www.encodeproject.org/files/ENCFF000HRM/@@download/ENCFF000HRM.gtf.gz	hg19
ENCFF000IMV	gtf	gene quantifications	ENCSR000CTR	RNA-seq	EFO:0003072	SK-N-SH	immortalized cell line	child	female	Homo sapiens		cytosol					polyadenylated mRNA	rRNA	see document	see document		2012-06-21	ENCODE												1455039	Thomas Gingeras, CSHL	31d4af25e3e9d66f6b2419a7ca0ae43d	https://www.encodeproject.org/files/ENCFF000IMV/@@download/ENCFF000IMV.gtf.gz	hg19
ENCFF000IMX	gtf	gene quantifications	ENCSR000CTR	RNA-seq	EFO:0003072	SK-N-SH	immortalized cell line	child	female	Homo sapiens		cytosol					polyadenylated mRNA	rRNA	see document	see document		2012-06-21	ENCODE												1952945	Thomas Gingeras, CSHL	9145cdd5da1fd130a2d8e2b0c8bb705a	https://www.encodeproject.org/files/ENCFF000IMX/@@download/ENCFF000IMX.gtf.gz	hg19
ENCFF000IPH	gtf	gene quantifications	ENCSR000CQP	RNA-seq	EFO:0003072	SK-N-SH	immortalized cell line	child	female	Homo sapiens	all-trans-retinoic acid						RNA	polyadenylated mRNA, rRNA	see document	see document		2011-10-17	ENCODE												5014612	Thomas Gingeras, CSHL	6a9ee2477dd1c3808767688853f42396	https://www.encodeproject.org/files/ENCFF000IPH/@@download/ENCFF000IPH.gtf.gz	hg19
ENCFF000IPJ	gtf	gene quantifications	ENCSR000CQP	RNA-seq	EFO:0003072	SK-N-SH	immortalized cell line	child	female	Homo sapiens	all-trans-retinoic acid						RNA	polyadenylated mRNA, rRNA	see document	see document		2011-10-17	ENCODE												7777905	Thomas Gingeras, CSHL	e1b341d0546c59433031f1c6220960cc	https://www.encodeproject.org/files/ENCFF000IPJ/@@download/ENCFF000IPJ.gtf.gz	hg19
ENCFF000IPL	gtf	gene quantifications	ENCSR000CQP	RNA-seq	EFO:0003072	SK-N-SH	immortalized cell line	child	female	Homo sapiens	all-trans-retinoic acid						RNA	polyadenylated mRNA, rRNA	see document	see document		2011-10-17	ENCODE												2103571	Thomas Gingeras, CSHL	bbb33b03d2c919da3c1d503de0bdc68a	https://www.encodeproject.org/files/ENCFF000IPL/@@download/ENCFF000IPL.gtf.gz	hg19
ENCFF000IQF	gtf	gene quantifications	ENCSR000CPN	RNA-seq	EFO:0003072	SK-N-SH	immortalized cell line	child	female	Homo sapiens	all-trans-retinoic acid						polyadenylated mRNA	rRNA	see document	see document		2011-10-17	ENCODE												2063617	Thomas Gingeras, CSHL	b2bce60357dca9a286371580150acc1a	https://www.encodeproject.org/files/ENCFF000IQF/@@download/ENCFF000IQF.gtf.gz	hg19
ENCFF000IQH	gtf	gene quantifications	ENCSR000CPN	RNA-seq	EFO:0003072	SK-N-SH	immortalized cell line	child	female	Homo sapiens	all-trans-retinoic acid						polyadenylated mRNA	rRNA	see document	see document		2011-10-17	ENCODE												2137161	Thomas Gingeras, CSHL	b1119a031041ba214bdc10214d031e72	https://www.encodeproject.org/files/ENCFF000IQH/@@download/ENCFF000IQH.gtf.gz	hg19
ENCFF000IQJ	gtf	gene quantifications	ENCSR000CPN	RNA-seq	EFO:0003072	SK-N-SH	immortalized cell line	child	female	Homo sapiens	all-trans-retinoic acid						polyadenylated mRNA	rRNA	see document	see document		2011-10-17	ENCODE												2134928	Thomas Gingeras, CSHL	4abe046dc78b3b988ee949ab1628de17	https://www.encodeproject.org/files/ENCFF000IQJ/@@download/ENCFF000IQJ.gtf.gz	hg19
ENCFF000INX	gtf	gene quantifications	ENCSR000CTS	RNA-seq	EFO:0003072	SK-N-SH	immortalized cell line	child	female	Homo sapiens		nucleus					polyadenylated mRNA	rRNA	see document	see document		2012-06-21	ENCODE												5008958	Thomas Gingeras, CSHL	8a1db8ff5ba73f1583aa246cf6458c22	https://www.encodeproject.org/files/ENCFF000INX/@@download/ENCFF000INX.gtf.gz	hg19
ENCFF000INZ	gtf	gene quantifications	ENCSR000CTS	RNA-seq	EFO:0003072	SK-N-SH	immortalized cell line	child	female	Homo sapiens		nucleus					polyadenylated mRNA	rRNA	see document	see document		2012-06-21	ENCODE												1965840	Thomas Gingeras, CSHL	8102576d717a72ce68771c61b7f516ff	https://www.encodeproject.org/files/ENCFF000INZ/@@download/ENCFF000INZ.gtf.gz	hg19
ENCFF000ILT	gtf	gene quantifications	ENCSR000CTT	RNA-seq	EFO:0003072	SK-N-SH	immortalized cell line	child	female	Homo sapiens							polyadenylated mRNA	rRNA	see document	see document		2012-06-21	ENCODE												1554721	Thomas Gingeras, CSHL	21e2e935eb8cd927aad9ae392cbd107a	https://www.encodeproject.org/files/ENCFF000ILT/@@download/ENCFF000ILT.gtf.gz	hg19
ENCFF000ILV	gtf	gene quantifications	ENCSR000CTT	RNA-seq	EFO:0003072	SK-N-SH	immortalized cell line	child	female	Homo sapiens							polyadenylated mRNA	rRNA	see document	see document		2012-06-21	ENCODE												1938574	Thomas Gingeras, CSHL	6fee7fcdda4716a2b3d56ab51aeb25a1	https://www.encodeproject.org/files/ENCFF000ILV/@@download/ENCFF000ILV.gtf.gz	hg19

## Sheet: Table S3
File accession	File format	Output type	Experiment accession	Assay	Biosample term id	Biosample term name	Biosample type	Biosample life stage	Biosample sex	Biosample organism	Biosample treatments	Biosample subcellular fraction term name	Biosample phase	Biosample synchronization stage	Experiment target	Antibody accession	Library made from	Library depleted in	Library extraction method	Library lysis method	Library crosslinking method	Experiment date released	Project	RBNS protein concentration	Library fragmentation method	Library size range	Biosample Age	Biological replicate(s)	Technical replicate	Read length	Run type	Paired end	Paired with	Derived from	Size	Lab	md5sum	File download URL	Assembly	Platform
ENCFF001TLO	bed bedMethyl	methylation state at CpG	ENCSR000DDN	RRBS	EFO:0002783	GM06990	immortalized cell line	unknown	female	Homo sapiens							DNA		see document	see document		2011-09-30	ENCODE		see document			1	1						13158621	Richard Myers, HAIB	b16281c8294bfd8df29aa491256107f2	https://www.encodeproject.org/files/ENCFF001TLO/@@download/ENCFF001TLO.bed.gz	hg19
ENCFF001TLP	bed bedMethyl	methylation state at CpG	ENCSR000DDN	RRBS	EFO:0002783	GM06990	immortalized cell line	unknown	female	Homo sapiens							DNA		see document	see document		2011-09-30	ENCODE		see document			2	1						18091083	Richard Myers, HAIB	0ab8e875a9902282c61847e2a26f5c6d	https://www.encodeproject.org/files/ENCFF001TLP/@@download/ENCFF001TLP.bed.gz	hg19
ENCFF001TQX	bed bedMethyl	methylation state at CpG	ENCSR000DDT	RRBS	EFO:0002860	SK-N-MC	immortalized cell line	child	female	Homo sapiens							DNA		see document	see document		2011-09-30	ENCODE		see document		14 year	1	1						15164332	Richard Myers, HAIB	09c9ccb36777ac64c73a9c5687dcb750	https://www.encodeproject.org/files/ENCFF001TQX/@@download/ENCFF001TQX.bed.gz	hg19
ENCFF001TQY	bed bedMethyl	methylation state at CpG	ENCSR000DDT	RRBS	EFO:0002860	SK-N-MC	immortalized cell line	child	female	Homo sapiens							DNA		see document	see document		2011-09-30	ENCODE		see document		14 year	2	1						16622582	Richard Myers, HAIB	54c2b8086ef20efd39aabf45b2d88eb5	https://www.encodeproject.org/files/ENCFF001TQY/@@download/ENCFF001TQY.bed.gz	hg19
ENCFF001TLS	bed bedMethyl	methylation state at CpG	ENCSR000DEY	RRBS	EFO:0002784	GM12878	immortalized cell line	adult	female	Homo sapiens							DNA		see document	see document		2011-09-30	ENCODE		see document			1	1						16635364	Richard Myers, HAIB	f1b5f253a2887e931526901a963e97c4	https://www.encodeproject.org/files/ENCFF001TLS/@@download/ENCFF001TLS.bed.gz	hg19
ENCFF001TLT	bed bedMethyl	methylation state at CpG	ENCSR000DEY	RRBS	EFO:0002784	GM12878	immortalized cell line	adult	female	Homo sapiens							DNA		see document	see document		2011-09-30	ENCODE		see document			2	1						14984606	Richard Myers, HAIB	0bf32bee206f364b391c064df8aa70bd	https://www.encodeproject.org/files/ENCFF001TLT/@@download/ENCFF001TLT.bed.gz	hg19
ENCFF001TLK	bed bedMethyl	methylation state at CpG	ENCSR000DDZ	RRBS	EFO:0005718	Ishikawa	immortalized cell line	adult	female	Homo sapiens							DNA		see document	see document		2011-09-30	ENCODE		see document		39 year	1	1						19200814	Richard Myers, HAIB	b7b563162424f5f0bcacd1c7a3c76ae7	https://www.encodeproject.org/files/ENCFF001TLK/@@download/ENCFF001TLK.bed.gz	hg19
ENCFF001TLL	bed bedMethyl	methylation state at CpG	ENCSR000DDZ	RRBS	EFO:0005718	Ishikawa	immortalized cell line	adult	female	Homo sapiens							DNA		see document	see document		2011-09-30	ENCODE		see document		39 year	2	1						18478000	Richard Myers, HAIB	e3b0d91561354e186cae419906785c85	https://www.encodeproject.org/files/ENCFF001TLL/@@download/ENCFF001TLL.bed.gz	hg19
ENCFF001TPI	bed bedMethyl	methylation state at CpG	ENCSR000DDW	RRBS	EFO:0005912	hTERT-HM	immortalized cell line	unknown	female	Homo sapiens							DNA		see document	see document		2011-09-30	ENCODE		see document			1	1						17554383	Richard Myers, HAIB	276b10ac99f86ab6ec91fa48223dcfb2	https://www.encodeproject.org/files/ENCFF001TPI/@@download/ENCFF001TPI.bed.gz	hg19
ENCFF001TPJ	bed bedMethyl	methylation state at CpG	ENCSR000DDW	RRBS	EFO:0005912	hTERT-HM	immortalized cell line	unknown	female	Homo sapiens							DNA		see document	see document		2011-09-30	ENCODE		see document			2	1						16166982	Richard Myers, HAIB	94ab51e0c61052e2c52a68a6b8ca6137	https://www.encodeproject.org/files/ENCFF001TPJ/@@download/ENCFF001TPJ.bed.gz	hg19
ENCFF001TLC	bed bedMethyl	methylation state at CpG	ENCSR000DEB	RRBS	EFO:0005725	BE2C	immortalized cell line	child	male	Homo sapiens							DNA		see document	see document		2011-09-30	ENCODE		see document		2 year	1	1						15528678	Richard Myers, HAIB	d09c8a40dcd1c5b920c3589746cab8f4	https://www.encodeproject.org/files/ENCFF001TLC/@@download/ENCFF001TLC.bed.gz	hg19
ENCFF001TLD	bed bedMethyl	methylation state at CpG	ENCSR000DEB	RRBS	EFO:0005725	BE2C	immortalized cell line	child	male	Homo sapiens							DNA		see document	see document		2011-09-30	ENCODE		see document		2 year	2	1						16314183	Richard Myers, HAIB	e04381c92dace0c48e44dd9415550688	https://www.encodeproject.org/files/ENCFF001TLD/@@download/ENCFF001TLD.bed.gz	hg19
ENCFF001TRB	bed bedMethyl	methylation state at CpG	ENCSR000DFE	RRBS	EFO:0003072	SK-N-SH	immortalized cell line	child	female	Homo sapiens	all-trans-retinoic acid						DNA		see document	see document		2011-09-30	ENCODE		see document		4 year	1	1						15757168	Richard Myers, HAIB	1f7cb546e11aef908e90084d8bd8aa51	https://www.encodeproject.org/files/ENCFF001TRB/@@download/ENCFF001TRB.bed.gz	hg19
ENCFF001TRC	bed bedMethyl	methylation state at CpG	ENCSR000DFE	RRBS	EFO:0003072	SK-N-SH	immortalized cell line	child	female	Homo sapiens	all-trans-retinoic acid						DNA		see document	see document		2011-09-30	ENCODE		see document		4 year	2	1						16262187	Richard Myers, HAIB	57dcc625654c5e8c32a68836f94ee712	https://www.encodeproject.org/files/ENCFF001TRC/@@download/ENCFF001TRC.bed.gz	hg19
ENCFF001TOT	bed bedMethyl	methylation state at CpG	ENCSR000DEW	RRBS	EFO:0001200	MCF 10A	immortalized cell line	unknown	female	Homo sapiens	afimoxifene						DNA		see document	see document		2011-09-30	ENCODE		see document			1	1						13772135	Richard Myers, HAIB	17fd4816ec1d76cc87f45b4ec516dc7b	https://www.encodeproject.org/files/ENCFF001TOT/@@download/ENCFF001TOT.bed.gz	hg19
ENCFF001TOU	bed bedMethyl	methylation state at CpG	ENCSR000DEW	RRBS	EFO:0001200	MCF 10A	immortalized cell line	unknown	female	Homo sapiens	afimoxifene						DNA		see document	see document		2011-09-30	ENCODE		see document			2	1						14130187	Richard Myers, HAIB	1b5139c1656a16f5e28caf0aa32888f2	https://www.encodeproject.org/files/ENCFF001TOU/@@download/ENCFF001TOU.bed.gz	hg19
ENCFF001TOV	bed bedMethyl	methylation state at CpG	ENCSR000DEW	RRBS	EFO:0001200	MCF 10A	immortalized cell line	unknown	female	Homo sapiens	afimoxifene						DNA		see document	see document		2011-09-30	ENCODE		see document			3	1						14316618	Richard Myers, HAIB	8f994c093a334b94049010ddf55a6c8d	https://www.encodeproject.org/files/ENCFF001TOV/@@download/ENCFF001TOV.bed.gz	hg19
ENCFF001TON	bed bedMethyl	methylation state at CpG	ENCSR000DFH	RRBS	EFO:0005726	LNCaP clone FGC	immortalized cell line	adult	male	Homo sapiens	17尾-hydroxy-17-methylestra-4,9,11-trien-3-one						DNA		see document	see document		2010-12-15	ENCODE		see document		50 year	1	1						13188533	Richard Myers, HAIB	3ff7a0b55c73572baa10542c3c1aadeb	https://www.encodeproject.org/files/ENCFF001TON/@@download/ENCFF001TON.bed.gz	hg19
ENCFF001TOO	bed bedMethyl	methylation state at CpG	ENCSR000DFH	RRBS	EFO:0005726	LNCaP clone FGC	immortalized cell line	adult	male	Homo sapiens	17尾-hydroxy-17-methylestra-4,9,11-trien-3-one						DNA		see document	see document		2010-12-15	ENCODE		see document		50 year	2	1						17259335	Richard Myers, HAIB	b64ece6863e6f2ce85e3c55d7d0175b5	https://www.encodeproject.org/files/ENCFF001TOO/@@download/ENCFF001TOO.bed.gz	hg19
ENCFF001TOJ	bed bedMethyl	methylation state at CpG	ENCSR000DFP	RRBS	EFO:0002796	Jurkat	immortalized cell line	child	male	Homo sapiens							DNA		see document	see document		2010-12-15	ENCODE		see document		14 year	1	1						12035820	Richard Myers, HAIB	45b80265a057cdff3f621863445f9d3b	https://www.encodeproject.org/files/ENCFF001TOJ/@@download/ENCFF001TOJ.bed.gz	hg19
ENCFF001TOK	bed bedMethyl	methylation state at CpG	ENCSR000DFP	RRBS	EFO:0002796	Jurkat	immortalized cell line	child	male	Homo sapiens							DNA		see document	see document		2010-12-15	ENCODE		see document		14 year	2	1						14105008	Richard Myers, HAIB	73288d3cb917488a0ec698571a322709	https://www.encodeproject.org/files/ENCFF001TOK/@@download/ENCFF001TOK.bed.gz	hg19
ENCFF001TMA	bed bedMethyl	methylation state at CpG	ENCSR000DGG	RRBS	EFO:0002790	GM19240	immortalized cell line	unknown	female	Homo sapiens							DNA		see document	see document		2011-09-30	ENCODE		see document			1	1						13526342	Richard Myers, HAIB	771a932b356db8cbcb8cc2accea4e826	https://www.encodeproject.org/files/ENCFF001TMA/@@download/ENCFF001TMA.bed.gz	hg19
ENCFF001TMB	bed bedMethyl	methylation state at CpG	ENCSR000DGG	RRBS	EFO:0002790	GM19240	immortalized cell line	unknown	female	Homo sapiens							DNA		see document	see document		2011-09-30	ENCODE		see document			2	1						17187883	Richard Myers, HAIB	693df8f8cb1f8a260d19a89e4fe7423d	https://www.encodeproject.org/files/ENCFF001TMB/@@download/ENCFF001TMB.bed.gz	hg19
ENCFF001TRH	bed bedMethyl	methylation state at CpG	ENCSR000DDQ	RRBS	EFO:0005237	U-87 MG	immortalized cell line	adult	male	Homo sapiens							DNA		see document	see document		2011-09-30	ENCODE		see document		44 year	1	1						14798683	Richard Myers, HAIB	814c46a61cb4516e9d39434492a2eef4	https://www.encodeproject.org/files/ENCFF001TRH/@@download/ENCFF001TRH.bed.gz	hg19
ENCFF001TRI	bed bedMethyl	methylation state at CpG	ENCSR000DDQ	RRBS	EFO:0005237	U-87 MG	immortalized cell line	adult	male	Homo sapiens							DNA		see document	see document		2011-09-30	ENCODE		see document		44 year	2	1						16795346	Richard Myers, HAIB	b815572841ab72b5d4deff7951280292	https://www.encodeproject.org/files/ENCFF001TRI/@@download/ENCFF001TRI.bed.gz	hg19
ENCFF001TMU	bed bedMethyl	methylation state at CpG	ENCSR000DFL	RRBS	EFO:0002791	HeLa-S3	immortalized cell line	adult	female	Homo sapiens							DNA		see document	see document		2011-09-30	ENCODE		see document		31 year	1	1						16593200	Richard Myers, HAIB	3af5c7292aaedd66d5cccbc8f217f345	https://www.encodeproject.org/files/ENCFF001TMU/@@download/ENCFF001TMU.bed.gz	hg19
ENCFF001TMV	bed bedMethyl	methylation state at CpG	ENCSR000DFL	RRBS	EFO:0002791	HeLa-S3	immortalized cell line	adult	female	Homo sapiens							DNA		see document	see document		2011-09-30	ENCODE		see document		31 year	2	1						15209353	Richard Myers, HAIB	0f551a76f44440364bff432826492925	https://www.encodeproject.org/files/ENCFF001TMV/@@download/ENCFF001TMV.bed.gz	hg19
ENCFF001TPB	bed bedMethyl	methylation state at CpG	ENCSR943EFS	RRBS	EFO:0001203	MCF-7	immortalized cell line	adult	female	Homo sapiens							DNA		see document	see document		2011-09-30	ENCODE		see document		69 year	1	1						13738675	Richard Myers, HAIB	e1c12b1d8ebcc8efb7f2aef66c18524d	https://www.encodeproject.org/files/ENCFF001TPB/@@download/ENCFF001TPB.bed.gz	hg19
ENCFF001TPC	bed bedMethyl	methylation state at CpG	ENCSR943EFS	RRBS	EFO:0001203	MCF-7	immortalized cell line	adult	female	Homo sapiens							DNA		see document	see document		2011-09-30	ENCODE		see document		69 year	2	1						14445830	Richard Myers, HAIB	0b057a9f49b81510362a268cc45d6f55	https://www.encodeproject.org/files/ENCFF001TPC/@@download/ENCFF001TPC.bed.gz	hg19
ENCFF960XHM	bed bedMethyl	methylation state at CpG	ENCSR000DDG	RRBS	EFO:0001203	MCF-7	immortalized cell line	adult	female	Homo sapiens							DNA		see document	see document		2012-07-30	ENCODE		see document		69 year	1	1					ENCFF000MHN	16517586	ENCODE Consortium	5e239032ac81df2705b92caba61c325e	https://www.encodeproject.org/files/ENCFF960XHM/@@download/ENCFF960XHM.bed.gz	hg19
ENCFF211QUQ	bed bedMethyl	methylation state at CpG	ENCSR000DDG	RRBS	EFO:0001203	MCF-7	immortalized cell line	adult	female	Homo sapiens							DNA		see document	see document		2012-07-30	ENCODE		see document		69 year	2	1					ENCFF000MHO	16567896	ENCODE Consortium	2246cdafd4cac2b54939b6fed93e47ef	https://www.encodeproject.org/files/ENCFF211QUQ/@@download/ENCFF211QUQ.bed.gz	hg19
ENCFF001TOZ	bed bedMethyl	methylation state at CpG	ENCSR939RXT	RRBS	EFO:0001203	MCF-7	immortalized cell line	adult	female	Homo sapiens							DNA		see document	see document		2011-09-30	ENCODE		see document		69 year	1	1						15615169	Richard Myers, HAIB	04701f3c4e672f8e8b16f02df356afbc	https://www.encodeproject.org/files/ENCFF001TOZ/@@download/ENCFF001TOZ.bed.gz	hg19
ENCFF001TPA	bed bedMethyl	methylation state at CpG	ENCSR939RXT	RRBS	EFO:0001203	MCF-7	immortalized cell line	adult	female	Homo sapiens							DNA		see document	see document		2011-09-30	ENCODE		see document		69 year	2	1						13925348	Richard Myers, HAIB	4f35187ad44ee39d7ea5fd44b1f0c80c	https://www.encodeproject.org/files/ENCFF001TPA/@@download/ENCFF001TPA.bed.gz	hg19
ENCFF913ECQ	bed bedMethyl	methylation state at CpG	ENCSR000DDF	RRBS	EFO:0001203	MCF-7	immortalized cell line	adult	female	Homo sapiens							DNA		see document	see document		2012-07-30	ENCODE		see document		69 year	1	1					ENCFF000MHV	15962126	ENCODE Consortium	a6f8df17dc9c2e752bff3b68baebc42a	https://www.encodeproject.org/files/ENCFF913ECQ/@@download/ENCFF913ECQ.bed.gz	hg19
ENCFF913RCQ	bed bedMethyl	methylation state at CpG	ENCSR000DDF	RRBS	EFO:0001203	MCF-7	immortalized cell line	adult	female	Homo sapiens							DNA		see document	see document		2012-07-30	ENCODE		see document		69 year	2	1					ENCFF000MHW	16935565	ENCODE Consortium	3ed0a6123e96cfe71ea603c34e4abcc0	https://www.encodeproject.org/files/ENCFF913RCQ/@@download/ENCFF913RCQ.bed.gz	hg19
ENCFF001TNA	bed bedMethyl	methylation state at CpG	ENCSR530RCY	RRBS	EFO:0001187	HepG2	immortalized cell line	child	male	Homo sapiens							DNA		see document	see document		2011-09-30	ENCODE		see document		15 year	1	1						15965921	Richard Myers, HAIB	48d21ea7208048ecaeb021e55f29db09	https://www.encodeproject.org/files/ENCFF001TNA/@@download/ENCFF001TNA.bed.gz	hg19
ENCFF001TNB	bed bedMethyl	methylation state at CpG	ENCSR530RCY	RRBS	EFO:0001187	HepG2	immortalized cell line	child	male	Homo sapiens							DNA		see document	see document		2011-09-30	ENCODE		see document		15 year	2	1						13853323	Richard Myers, HAIB	28a5dc3785fd9445cb4c0e4d8977e8b5	https://www.encodeproject.org/files/ENCFF001TNB/@@download/ENCFF001TNB.bed.gz	hg19
ENCFF001TMY	bed bedMethyl	methylation state at CpG	ENCSR592WWM	RRBS	EFO:0001187	HepG2	immortalized cell line	child	male	Homo sapiens							DNA		see document	see document		2011-09-30	ENCODE		see document		15 year	1	1						15483887	Richard Myers, HAIB	531ab01acf92013793b202af91736bd9	https://www.encodeproject.org/files/ENCFF001TMY/@@download/ENCFF001TMY.bed.gz	hg19
ENCFF001TMZ	bed bedMethyl	methylation state at CpG	ENCSR592WWM	RRBS	EFO:0001187	HepG2	immortalized cell line	child	male	Homo sapiens							DNA		see document	see document		2011-09-30	ENCODE		see document		15 year	2	1						14789531	Richard Myers, HAIB	9e0d58684e5717908ed89bf0e7fc247d	https://www.encodeproject.org/files/ENCFF001TMZ/@@download/ENCFF001TMZ.bed.gz	hg19
ENCFF001TMS	bed bedMethyl	methylation state at CpG	ENCSR087IEW	RRBS	EFO:0001182	HEK293	immortalized cell line	embryonic	female	Homo sapiens							DNA		see document	see document		2010-12-15	ENCODE		see document			1	1						13352273	Richard Myers, HAIB	71707e5ac77e426da7042d1ed0734f86	https://www.encodeproject.org/files/ENCFF001TMS/@@download/ENCFF001TMS.bed.gz	hg19
ENCFF001TMT	bed bedMethyl	methylation state at CpG	ENCSR087IEW	RRBS	EFO:0001182	HEK293	immortalized cell line	embryonic	female	Homo sapiens							DNA		see document	see document		2010-12-15	ENCODE		see document			2	1						13412325	Richard Myers, HAIB	39ab31312cdcab170b1587341fada0fc	https://www.encodeproject.org/files/ENCFF001TMT/@@download/ENCFF001TMT.bed.gz	hg19
ENCFF001TMQ	bed bedMethyl	methylation state at CpG	ENCSR794HFF	RRBS	EFO:0001182	HEK293	immortalized cell line	embryonic	female	Homo sapiens							DNA		see document	see document		2010-12-15	ENCODE		see document			1	1						16884832	Richard Myers, HAIB	c3a80da7526c593f48c3420f40e00826	https://www.encodeproject.org/files/ENCFF001TMQ/@@download/ENCFF001TMQ.bed.gz	hg19
ENCFF001TMR	bed bedMethyl	methylation state at CpG	ENCSR794HFF	RRBS	EFO:0001182	HEK293	immortalized cell line	embryonic	female	Homo sapiens							DNA		see document	see document		2010-12-15	ENCODE		see document			2	1						15550328	Richard Myers, HAIB	03e2ff05e30d69d3505e3f9a5df60a06	https://www.encodeproject.org/files/ENCFF001TMR/@@download/ENCFF001TMR.bed.gz	hg19
ENCFF001TLE	bed bedMethyl	methylation state at CpG	ENCSR000DEA	RRBS	EFO:0002779	BJ	immortalized cell line	newborn	male	Homo sapiens							DNA		see document	see document		2011-09-30	ENCODE		see document			1	1						13330830	Richard Myers, HAIB	4625d57fb8f42ab8532614d11ddd867b	https://www.encodeproject.org/files/ENCFF001TLE/@@download/ENCFF001TLE.bed.gz	hg19
ENCFF001TLF	bed bedMethyl	methylation state at CpG	ENCSR000DEA	RRBS	EFO:0002779	BJ	immortalized cell line	newborn	male	Homo sapiens							DNA		see document	see document		2011-09-30	ENCODE		see document			2	1						16684716	Richard Myers, HAIB	b7cceedc05493ee8342efa8a26636b73	https://www.encodeproject.org/files/ENCFF001TLF/@@download/ENCFF001TLF.bed.gz	hg19
ENCFF001TPD	bed bedMethyl	methylation state at CpG	ENCSR605IIO	RRBS	EFO:0001203	MCF-7	immortalized cell line	adult	female	Homo sapiens	estradiol						DNA		see document	see document		2011-09-30	ENCODE		see document		69 year	1	1						10743429	Richard Myers, HAIB	77ef9e00f0a70a833c34997bffafd75d	https://www.encodeproject.org/files/ENCFF001TPD/@@download/ENCFF001TPD.bed.gz	hg19
ENCFF001TPE	bed bedMethyl	methylation state at CpG	ENCSR605IIO	RRBS	EFO:0001203	MCF-7	immortalized cell line	adult	female	Homo sapiens	estradiol						DNA		see document	see document		2011-09-30	ENCODE		see document		69 year	2	1						13857559	Richard Myers, HAIB	b3de0ee4cfb20690c7811c676af03620	https://www.encodeproject.org/files/ENCFF001TPE/@@download/ENCFF001TPE.bed.gz	hg19
ENCFF001TOP	bed bedMethyl	methylation state at CpG	ENCSR859PDD	RRBS	EFO:0005726	LNCaP clone FGC	immortalized cell line	adult	male	Homo sapiens							DNA		see document	see document		2011-09-30	ENCODE		see document		50 year	1	1						14127247	Richard Myers, HAIB	9e713c244a69462ff2bd50b88ce0ff19	https://www.encodeproject.org/files/ENCFF001TOP/@@download/ENCFF001TOP.bed.gz	hg19
ENCFF001TOQ	bed bedMethyl	methylation state at CpG	ENCSR859PDD	RRBS	EFO:0005726	LNCaP clone FGC	immortalized cell line	adult	male	Homo sapiens							DNA		see document	see document		2011-09-30	ENCODE		see document		50 year	2	1						18084588	Richard Myers, HAIB	e4176002e794ca7a57db3bf7da026f8b	https://www.encodeproject.org/files/ENCFF001TOQ/@@download/ENCFF001TOQ.bed.gz	hg19
ENCFF001TOR	bed bedMethyl	methylation state at CpG	ENCSR439FXM	RRBS	EFO:0005726	LNCaP clone FGC	immortalized cell line	adult	male	Homo sapiens							DNA		see document	see document		2011-09-30	ENCODE		see document		50 year	1	1						18369468	Richard Myers, HAIB	5ef1481dab6351f8c73d9e79e5428e57	https://www.encodeproject.org/files/ENCFF001TOR/@@download/ENCFF001TOR.bed.gz	hg19
ENCFF001TOS	bed bedMethyl	methylation state at CpG	ENCSR439FXM	RRBS	EFO:0005726	LNCaP clone FGC	immortalized cell line	adult	male	Homo sapiens							DNA		see document	see document		2011-09-30	ENCODE		see document		50 year	2	1						16690852	Richard Myers, HAIB	6f787c8c894c3c2097f799f817fe226e	https://www.encodeproject.org/files/ENCFF001TOS/@@download/ENCFF001TOS.bed.gz	hg19
ENCFF001TQC	bed bedMethyl	methylation state at CpG	ENCSR925EIW	RRBS	EFO:0002713	Panc1	immortalized cell line	unknown	male	Homo sapiens							DNA		see document	see document		2011-09-30	ENCODE		see document		56 year	1	1						14603966	Richard Myers, HAIB	47cdd5ac898aefbcda4ae9b84088f4a1	https://www.encodeproject.org/files/ENCFF001TQC/@@download/ENCFF001TQC.bed.gz	hg19
ENCFF001TQD	bed bedMethyl	methylation state at CpG	ENCSR925EIW	RRBS	EFO:0002713	Panc1	immortalized cell line	unknown	male	Homo sapiens							DNA		see document	see document		2011-09-30	ENCODE		see document		56 year	2	1						15160706	Richard Myers, HAIB	f02d02c00ced933eaaac65f422756d95	https://www.encodeproject.org/files/ENCFF001TQD/@@download/ENCFF001TQD.bed.gz	hg19
ENCFF001TQE	bed bedMethyl	methylation state at CpG	ENCSR746DQH	RRBS	EFO:0002713	Panc1	immortalized cell line	unknown	male	Homo sapiens							DNA		see document	see document		2011-09-30	ENCODE		see document		56 year	1	1						16391685	Richard Myers, HAIB	7684bfc1ab3fa4e2ec67ee7a807db09a	https://www.encodeproject.org/files/ENCFF001TQE/@@download/ENCFF001TQE.bed.gz	hg19
ENCFF001TQF	bed bedMethyl	methylation state at CpG	ENCSR746DQH	RRBS	EFO:0002713	Panc1	immortalized cell line	unknown	male	Homo sapiens							DNA		see document	see document		2011-09-30	ENCODE		see document		56 year	2	1						18579583	Richard Myers, HAIB	a66949e37d4927a218886115eb534970	https://www.encodeproject.org/files/ENCFF001TQF/@@download/ENCFF001TQF.bed.gz	hg19
ENCFF001TPW	bed bedMethyl	methylation state at CpG	ENCSR080YRO	RRBS	EFO:0005236	NT2/D1	immortalized cell line	unknown	male	Homo sapiens							DNA		see document	see document		2011-09-30	ENCODE		see document		22 year	1	1						10746030	Richard Myers, HAIB	638cf3d1184a1122e9c8461ff6fa08ce	https://www.encodeproject.org/files/ENCFF001TPW/@@download/ENCFF001TPW.bed.gz	hg19
ENCFF001TPX	bed bedMethyl	methylation state at CpG	ENCSR080YRO	RRBS	EFO:0005236	NT2/D1	immortalized cell line	unknown	male	Homo sapiens							DNA		see document	see document		2011-09-30	ENCODE		see document		22 year	2	1						16652655	Richard Myers, HAIB	321afec2b287f6131a2b6711d5b94d1f	https://www.encodeproject.org/files/ENCFF001TPX/@@download/ENCFF001TPX.bed.gz	hg19
ENCFF001TPU	bed bedMethyl	methylation state at CpG	ENCSR304PMI	RRBS	EFO:0005236	NT2/D1	immortalized cell line	unknown	male	Homo sapiens							DNA		see document	see document		2011-09-30	ENCODE		see document		22 year	1	1						11610927	Richard Myers, HAIB	52a4b716e2e00f25de48725c31fd24b9	https://www.encodeproject.org/files/ENCFF001TPU/@@download/ENCFF001TPU.bed.gz	hg19
ENCFF001TPV	bed bedMethyl	methylation state at CpG	ENCSR304PMI	RRBS	EFO:0005236	NT2/D1	immortalized cell line	unknown	male	Homo sapiens							DNA		see document	see document		2011-09-30	ENCODE		see document		22 year	2	1						14302478	Richard Myers, HAIB	fe97f33d96b0e21bceadf8c5fa9e12e7	https://www.encodeproject.org/files/ENCFF001TPV/@@download/ENCFF001TPV.bed.gz	hg19
ENCFF001TLY	bed bedMethyl	methylation state at CpG	ENCSR000DGH	RRBS	EFO:0002789	GM19239	immortalized cell line	unknown	male	Homo sapiens							DNA		see document	see document		2010-12-15	ENCODE		see document			1	1						16076107	Richard Myers, HAIB	7474435873a59ec935dd5abd177e52cf	https://www.encodeproject.org/files/ENCFF001TLY/@@download/ENCFF001TLY.bed.gz	hg19
ENCFF001TLZ	bed bedMethyl	methylation state at CpG	ENCSR000DGH	RRBS	EFO:0002789	GM19239	immortalized cell line	unknown	male	Homo sapiens							DNA		see document	see document		2010-12-15	ENCODE		see document			2	1						11368303	Richard Myers, HAIB	459e8dc8e3f4d175496f2b753bd072a4	https://www.encodeproject.org/files/ENCFF001TLZ/@@download/ENCFF001TLZ.bed.gz	hg19
ENCFF001TLW	bed bedMethyl	methylation state at CpG	ENCSR000DFN	RRBS	EFO:0002786	GM12892	immortalized cell line	unknown	female	Homo sapiens							DNA		see document	see document		2011-09-30	ENCODE		see document			1	1						13186234	Richard Myers, HAIB	e3c66a2f19e7852fcb09200e6e956f52	https://www.encodeproject.org/files/ENCFF001TLW/@@download/ENCFF001TLW.bed.gz	hg19
ENCFF001TLX	bed bedMethyl	methylation state at CpG	ENCSR000DFN	RRBS	EFO:0002786	GM12892	immortalized cell line	unknown	female	Homo sapiens							DNA		see document	see document		2011-09-30	ENCODE		see document			2	1						13258589	Richard Myers, HAIB	84685e05f12a7975b6300a2c91d82606	https://www.encodeproject.org/files/ENCFF001TLX/@@download/ENCFF001TLX.bed.gz	hg19
ENCFF001TOH	bed bedMethyl	methylation state at CpG	ENCSR000DEX	RRBS	EFO:0001196	IMR-90	immortalized cell line	fetal	female	Homo sapiens							DNA		see document	see document		2010-12-15	ENCODE		see document		16 week	1	1						11719787	Richard Myers, HAIB	5bbddbeaf38e60ba6ab62d5522cd1b8c	https://www.encodeproject.org/files/ENCFF001TOH/@@download/ENCFF001TOH.bed.gz	hg19
ENCFF001TOI	bed bedMethyl	methylation state at CpG	ENCSR000DEX	RRBS	EFO:0001196	IMR-90	immortalized cell line	fetal	female	Homo sapiens							DNA		see document	see document		2010-12-15	ENCODE		see document		16 week	2	1						16751104	Richard Myers, HAIB	c93b08a8f5279edc9733dc1b228561f3	https://www.encodeproject.org/files/ENCFF001TOI/@@download/ENCFF001TOI.bed.gz	hg19
ENCFF001TLI	bed bedMethyl	methylation state at CpG	ENCSR000DGJ	RRBS	EFO:0003037	CMK	immortalized cell line	unknown	male	Homo sapiens							DNA		see document	see document		2011-09-30	ENCODE		see document		10 month	1	1						14816856	Richard Myers, HAIB	c4f0b8c1644a5aaa41e2852c46e3f7b8	https://www.encodeproject.org/files/ENCFF001TLI/@@download/ENCFF001TLI.bed.gz	hg19
ENCFF001TLJ	bed bedMethyl	methylation state at CpG	ENCSR000DGJ	RRBS	EFO:0003037	CMK	immortalized cell line	unknown	male	Homo sapiens							DNA		see document	see document		2011-09-30	ENCODE		see document		10 month	2	1						16643436	Richard Myers, HAIB	62e44fcfcc1204a7b0100f1a2850ef43	https://www.encodeproject.org/files/ENCFF001TLJ/@@download/ENCFF001TLJ.bed.gz	hg19
ENCFF001TRJ	bed bedMethyl	methylation state at CpG	ENCSR000DDH	RRBS	EFO:0004389	UCH-1	immortalized cell line	adult	male	Homo sapiens							DNA		see document	see document		2011-09-30	ENCODE		see document		46 year	1	1						13607289	Richard Myers, HAIB	07eee0377ee1b32d901b15cac5ac051c	https://www.encodeproject.org/files/ENCFF001TRJ/@@download/ENCFF001TRJ.bed.gz	hg19
ENCFF001TRV	bed bedMethyl	methylation state at CpG	ENCSR000DDH	RRBS	EFO:0004389	UCH-1	immortalized cell line	adult	male	Homo sapiens							DNA		see document	see document		2011-09-30	ENCODE		see document		46 year	2	1						15713917	Richard Myers, HAIB	d3393cb89fc666935e648f315cd36ac8	https://www.encodeproject.org/files/ENCFF001TRV/@@download/ENCFF001TRV.bed.gz	hg19
ENCFF001TNE	bed bedMethyl	methylation state at CpG	ENCSR000DDM	RRBS	EFO:0002793	HL-60	immortalized cell line	adult	female	Homo sapiens							DNA		see document	see document		2011-09-30	ENCODE		see document		36 year	1	1						14505904	Richard Myers, HAIB	9659da3e8d71754354262ce58898679e	https://www.encodeproject.org/files/ENCFF001TNE/@@download/ENCFF001TNE.bed.gz	hg19
ENCFF001TNF	bed bedMethyl	methylation state at CpG	ENCSR000DDM	RRBS	EFO:0002793	HL-60	immortalized cell line	adult	female	Homo sapiens							DNA		see document	see document		2011-09-30	ENCODE		see document		36 year	2	1						17353228	Richard Myers, HAIB	163650d5a526e05029ca3e618b296444	https://www.encodeproject.org/files/ENCFF001TNF/@@download/ENCFF001TNF.bed.gz	hg19
ENCFF001TOW	bed bedMethyl	methylation state at CpG	ENCSR000DEV	RRBS	EFO:0001200	MCF 10A	immortalized cell line	unknown	female	Homo sapiens							DNA		see document	see document		2011-09-30	ENCODE		see document			1	1						13549906	Richard Myers, HAIB	f8fabacc6312de8aba785d27193b5982	https://www.encodeproject.org/files/ENCFF001TOW/@@download/ENCFF001TOW.bed.gz	hg19
ENCFF001TOX	bed bedMethyl	methylation state at CpG	ENCSR000DEV	RRBS	EFO:0001200	MCF 10A	immortalized cell line	unknown	female	Homo sapiens							DNA		see document	see document		2011-09-30	ENCODE		see document			2	1						13341408	Richard Myers, HAIB	a1270662fc86674c75cac1b9fd953e5b	https://www.encodeproject.org/files/ENCFF001TOX/@@download/ENCFF001TOX.bed.gz	hg19
ENCFF001TOY	bed bedMethyl	methylation state at CpG	ENCSR000DEV	RRBS	EFO:0001200	MCF 10A	immortalized cell line	unknown	female	Homo sapiens							DNA		see document	see document		2011-09-30	ENCODE		see document			3	1						13152389	Richard Myers, HAIB	a7fe19726dfeabc52af5268065668b68	https://www.encodeproject.org/files/ENCFF001TOY/@@download/ENCFF001TOY.bed.gz	hg19
ENCFF001TOF	bed bedMethyl	methylation state at CpG	ENCSR000DDP	RRBS	EFO:0005709	HTR-8/SVneo	immortalized cell line	unknown	female	Homo sapiens							DNA		see document	see document		2011-09-30	ENCODE		see document			1	1						18525961	Richard Myers, HAIB	b93ae853d44978d1f2e11dc5fd09fd40	https://www.encodeproject.org/files/ENCFF001TOF/@@download/ENCFF001TOF.bed.gz	hg19
ENCFF001TOG	bed bedMethyl	methylation state at CpG	ENCSR000DDP	RRBS	EFO:0005709	HTR-8/SVneo	immortalized cell line	unknown	female	Homo sapiens							DNA		see document	see document		2011-09-30	ENCODE		see document			3	1						15109661	Richard Myers, HAIB	32122b7cf49c70e4cfa4ace2174faea2	https://www.encodeproject.org/files/ENCFF001TOG/@@download/ENCFF001TOG.bed.gz	hg19
ENCFF001TLU	bed bedMethyl	methylation state at CpG	ENCSR000DFO	RRBS	EFO:0002785	GM12891	immortalized cell line	unknown	male	Homo sapiens							DNA		see document	see document		2011-09-30	ENCODE		see document			1	1						13614164	Richard Myers, HAIB	d2c9a7b8e72f70ffad295e6689a326c9	https://www.encodeproject.org/files/ENCFF001TLU/@@download/ENCFF001TLU.bed.gz	hg19
ENCFF001TLV	bed bedMethyl	methylation state at CpG	ENCSR000DFO	RRBS	EFO:0002785	GM12891	immortalized cell line	unknown	male	Homo sapiens							DNA		see document	see document		2011-09-30	ENCODE		see document			2	1						13793994	Richard Myers, HAIB	8cebd10e43236ad611a6eb9a1c2f061b	https://www.encodeproject.org/files/ENCFF001TLV/@@download/ENCFF001TLV.bed.gz	hg19
ENCFF001TLG	bed bedMethyl	methylation state at CpG	ENCSR000DDO	RRBS	EFO:0001099	Caco-2	immortalized cell line	adult	male	Homo sapiens							DNA		see document	see document		2011-09-30	ENCODE		see document		72 year	1	1						17844662	Richard Myers, HAIB	d0746a6263e2cda1555c59d5b72218b0	https://www.encodeproject.org/files/ENCFF001TLG/@@download/ENCFF001TLG.bed.gz	hg19
ENCFF001TLH	bed bedMethyl	methylation state at CpG	ENCSR000DDO	RRBS	EFO:0001099	Caco-2	immortalized cell line	adult	male	Homo sapiens							DNA		see document	see document		2011-09-30	ENCODE		see document		72 year	2	1						16191588	Richard Myers, HAIB	6fbc210c924f71d52259657032eafa82	https://www.encodeproject.org/files/ENCFF001TLH/@@download/ENCFF001TLH.bed.gz	hg19
ENCFF001TQL	bed bedMethyl	methylation state at CpG	ENCSR000DDV	RRBS	EFO:0005234	PFSK-1	immortalized cell line	unknown	male	Homo sapiens							DNA		see document	see document		2011-09-30	ENCODE		see document		22 month	1	1						16350873	Richard Myers, HAIB	cac0deee9288891c2fe471088760fb71	https://www.encodeproject.org/files/ENCFF001TQL/@@download/ENCFF001TQL.bed.gz	hg19
ENCFF001TQM	bed bedMethyl	methylation state at CpG	ENCSR000DDV	RRBS	EFO:0005234	PFSK-1	immortalized cell line	unknown	male	Homo sapiens							DNA		see document	see document		2011-09-30	ENCODE		see document		22 month	2	1						16717647	Richard Myers, HAIB	48298a42d52c28adbcd4ef96144e53ea	https://www.encodeproject.org/files/ENCFF001TQM/@@download/ENCFF001TQM.bed.gz	hg19
ENCFF001TJG	bed bedMethyl	methylation state at CpG	ENCSR000DDI	RRBS	EFO:0001086	A549	immortalized cell line	adult	male	Homo sapiens	dimethyl sulfoxide						DNA		see document	see document		2011-09-30	ENCODE		see document		58 year	1	1						18657564	Richard Myers, HAIB	2d5767b470950ca22789b7f2a7083ff6	https://www.encodeproject.org/files/ENCFF001TJG/@@download/ENCFF001TJG.bed.gz	hg19
ENCFF001TJH	bed bedMethyl	methylation state at CpG	ENCSR000DDI	RRBS	EFO:0001086	A549	immortalized cell line	adult	male	Homo sapiens	dimethyl sulfoxide						DNA		see document	see document		2011-09-30	ENCODE		see document		58 year	2	1						18765399	Richard Myers, HAIB	f554a976933452dd6544dfa166995ccf	https://www.encodeproject.org/files/ENCFF001TJH/@@download/ENCFF001TJH.bed.gz	hg19
ENCFF001TPK	bed bedMethyl	methylation state at CpG	ENCSR000DFW	RRBS	EFO:0002798	NB4	immortalized cell line	adult	female	Homo sapiens							DNA		see document	see document		2010-12-15	ENCODE		see document		23 year	1	1						14785803	Richard Myers, HAIB	3c72e0189993fea4b609bdbb9e06fbda	https://www.encodeproject.org/files/ENCFF001TPK/@@download/ENCFF001TPK.bed.gz	hg19
ENCFF001TPL	bed bedMethyl	methylation state at CpG	ENCSR000DFW	RRBS	EFO:0002798	NB4	immortalized cell line	adult	female	Homo sapiens							DNA		see document	see document		2010-12-15	ENCODE		see document		23 year	2	1						14610963	Richard Myers, HAIB	ce15884c9fe6495fd467ef7c0c22044d	https://www.encodeproject.org/files/ENCFF001TPL/@@download/ENCFF001TPL.bed.gz	hg19
ENCFF001TRD	bed bedMethyl	methylation state at CpG	ENCSR000DDS	RRBS	EFO:0001247	T47D	immortalized cell line	adult	female	Homo sapiens	dimethyl sulfoxide						DNA		see document	see document		2011-09-30	ENCODE		see document		54 year	1	1						17942010	Richard Myers, HAIB	02c6d1ddbb183aa833dda68a46d34326	https://www.encodeproject.org/files/ENCFF001TRD/@@download/ENCFF001TRD.bed.gz	hg19
ENCFF001TRE	bed bedMethyl	methylation state at CpG	ENCSR000DDS	RRBS	EFO:0001247	T47D	immortalized cell line	adult	female	Homo sapiens	dimethyl sulfoxide						DNA		see document	see document		2011-09-30	ENCODE		see document		54 year	2	1						16198764	Richard Myers, HAIB	03d3558704069fa8762f8b5bed976379	https://www.encodeproject.org/files/ENCFF001TRE/@@download/ENCFF001TRE.bed.gz	hg19
ENCFF001TRF	bed bedMethyl	methylation state at CpG	ENCSR000DDR	RRBS	EFO:0001247	T47D	immortalized cell line	adult	female	Homo sapiens							DNA		see document	see document		2011-09-30	ENCODE		see document		54 year	1	1						18369584	Richard Myers, HAIB	17fb8981dea6e2ac7e0e0ed13617e605	https://www.encodeproject.org/files/ENCFF001TRF/@@download/ENCFF001TRF.bed.gz	hg19
ENCFF001TRG	bed bedMethyl	methylation state at CpG	ENCSR000DDR	RRBS	EFO:0001247	T47D	immortalized cell line	adult	female	Homo sapiens							DNA		see document	see document		2011-09-30	ENCODE		see document		54 year	2	1						15912224	Richard Myers, HAIB	232c767c6105c6fc4e46b1fe569524a2	https://www.encodeproject.org/files/ENCFF001TRG/@@download/ENCFF001TRG.bed.gz	hg19
ENCFF001TQA	bed bedMethyl	methylation state at CpG	ENCSR000DDL	RRBS	EFO:0003061	OVCAR3	immortalized cell line	adult	female	Homo sapiens							DNA		see document	see document		2011-09-30	ENCODE		see document		60 year	1	1						12410515	Richard Myers, HAIB	a3703eb940277a98d74d9e86f81d2897	https://www.encodeproject.org/files/ENCFF001TQA/@@download/ENCFF001TQA.bed.gz	hg19
ENCFF001TQB	bed bedMethyl	methylation state at CpG	ENCSR000DDL	RRBS	EFO:0003061	OVCAR3	immortalized cell line	adult	female	Homo sapiens							DNA		see document	see document		2011-09-30	ENCODE		see document		60 year	2	1						17906681	Richard Myers, HAIB	57f766d8ec4c8c9db0cbc196c0a40f64	https://www.encodeproject.org/files/ENCFF001TQB/@@download/ENCFF001TQB.bed.gz	hg19
ENCFF001TMM	bed bedMethyl	methylation state at CpG	ENCSR000DFS	RRBS	EFO:0002824	HCT116	immortalized cell line	unknown	male	Homo sapiens							DNA		see document	see document		2011-09-30	ENCODE		see document			1	1						11461707	Richard Myers, HAIB	c368ce628590962021fa9b04b8681248	https://www.encodeproject.org/files/ENCFF001TMM/@@download/ENCFF001TMM.bed.gz	hg19
ENCFF001TMN	bed bedMethyl	methylation state at CpG	ENCSR000DFS	RRBS	EFO:0002824	HCT116	immortalized cell line	unknown	male	Homo sapiens							DNA		see document	see document		2011-09-30	ENCODE		see document			2	1						15378739	Richard Myers, HAIB	a08913af52cca626aa4ffa344a7bf711	https://www.encodeproject.org/files/ENCFF001TMN/@@download/ENCFF001TMN.bed.gz	hg19
ENCFF001TLQ	bed bedMethyl	methylation state at CpG	ENCSR000DFT	RRBS	EFO:0002784	GM12878	immortalized cell line	adult	female	Homo sapiens							DNA		see document	see document		2011-09-30	ENCODE		see document			1	1						15507347	Richard Myers, HAIB	bc46ff06bff8fa2aae6d5928c3697777	https://www.encodeproject.org/files/ENCFF001TLQ/@@download/ENCFF001TLQ.bed.gz	hg19
ENCFF001TLR	bed bedMethyl	methylation state at CpG	ENCSR000DFT	RRBS	EFO:0002784	GM12878	immortalized cell line	adult	female	Homo sapiens							DNA		see document	see document		2011-09-30	ENCODE		see document			2	1						15013906	Richard Myers, HAIB	26daedfec06496e66b17fa60427d8181	https://www.encodeproject.org/files/ENCFF001TLR/@@download/ENCFF001TLR.bed.gz	hg19
ENCFF001TQZ	bed bedMethyl	methylation state at CpG	ENCSR000DDY	RRBS	EFO:0003072	SK-N-SH	immortalized cell line	child	female	Homo sapiens							DNA		see document	see document		2011-09-30	ENCODE		see document		4 year	1	1						15558749	Richard Myers, HAIB	e4a583ac4987ff0c59e9e2e9e17a23c5	https://www.encodeproject.org/files/ENCFF001TQZ/@@download/ENCFF001TQZ.bed.gz	hg19
ENCFF001TRA	bed bedMethyl	methylation state at CpG	ENCSR000DDY	RRBS	EFO:0003072	SK-N-SH	immortalized cell line	child	female	Homo sapiens							DNA		see document	see document		2011-09-30	ENCODE		see document		4 year	2	1						15874724	Richard Myers, HAIB	8d86861270e7ca975d3158de03b3b305	https://www.encodeproject.org/files/ENCFF001TRA/@@download/ENCFF001TRA.bed.gz	hg19
ENCFF001TOL	bed bedMethyl	methylation state at CpG	ENCSR000DFK	RRBS	EFO:0002067	K562	immortalized cell line	adult	female	Homo sapiens							DNA		see document	see document		2011-09-30	ENCODE		see document		53 year	1	1						15732204	Richard Myers, HAIB	41961b5eceb0f77200cfae0cfffcb7d5	https://www.encodeproject.org/files/ENCFF001TOL/@@download/ENCFF001TOL.bed.gz	hg19
ENCFF001TOM	bed bedMethyl	methylation state at CpG	ENCSR000DFK	RRBS	EFO:0002067	K562	immortalized cell line	adult	female	Homo sapiens							DNA		see document	see document		2011-09-30	ENCODE		see document		53 year	2	1						13871056	Richard Myers, HAIB	4155ce4c0538ab22bad721255e3f95f5	https://www.encodeproject.org/files/ENCFF001TOM/@@download/ENCFF001TOM.bed.gz	hg19

## Sheet: Table S4
Data types\threshold	0.6	0.65	0.7	0.75	0.8	0.85	0.9	0.95
ChIP-seq	0.586895	0.581712	0.584648	0.586411	0.587503	0.601206	0.618142	0.636407
RNA-seq	0.662922	0.653358	0.65244	0.643639	0.639324	0.626339	0.641421	0.673928
DNA methylation	0.545366	0.548673	0.560069	0.555252	0.562114	0.5696	0.593719	0.595234
ChIP-seq and RNA-seq	0.668056	0.657763	0.659533	0.655967	0.655393	0.656854	0.677841	0.716953
ChIP-seq and DNA methylation	0.645696	0.641457	0.642701	0.650729	0.658419	0.679037	0.706139	0.742041
RNA-seq and DNA methylation	0.619737	0.612563	0.61802	0.617278	0.619178	0.621671	0.642883	0.685653
All three networks	0.684178	0.675346	0.677081	0.67326	0.674799	0.680098	0.705811	0.742612

## Sheet: Table S5
Data types	The number of stronge edges			Data types	The number of stronge edges
ChIP-seq	97			ChIP-seq	46
RNA-seq	66			RNA-seq	21
DNA methylation	109			DNA methylation	43
ChIP-seq and RNA-seq	83			ChIP-seq and RNA-seq	33
ChIP-seq and DNA methylation	165			ChIP-seq and DNA methylation	74
RNA-seq and DNA methylation	154			RNA-seq and DNA methylation	79
All three networks	81			All three networks	33
	The number of de nove edges				The number of de nove edges
No edges in all three single networks	38			No edges in all three single networks	18
No edges in ChIP-seq and RNA-seq	43			No edges in ChIP-seq and RNA-seq	20
No edges in ChIP-seq and DNA methylation	55			No edges in ChIP-seq and DNA methylation	23
No edges in RNA seq and DNA methylation	56			No edges in RNA seq and DNA methylation	27

## Sheet: Table S6
No.	Input	Gene	Gene set	Cancer or Pathway	Role
	Mut./Gene/Protein
1	BATF	BATF	CGI	adult t-cell leukemia;burkitt&apos;s lymphoma;myeloid leukemia;	Gene Expressed In Tissue;Gene Is Pathway Element
2	IRF4	IRF4	CGC	MM (Multiple myeloma)	-
3	RUNX3	RUNX3	CGI	acute leukemia;acute leukemia (al);acute myelogenous leukemia;acute myeloid leukaemia, etc.	-
4	EBF1	EBF1	CGI	acute myelogenous leukemias;b-cell leukemia;hematopoietic tumors;human neuroblastoma;leukemia, etc.	Gene Associated With Disease;Gene Has Expression Measurement;Gene Plays Role In Process, etc.
5	PAX5	PAX5	CGC	NHL, ALL, B-ALL/-	-
6	BCL11A	BCL11A	CGC	B-CLL/-	-
7	POU2F2	POU2F2	CGI	acute myeloid leukemia;all;aml;b cell lymphomas;b lymphoma;b-cell lymphoma;b-cell lymphomas;b-cell , etc.	Disease Has Cytogenetic Abnormality;Gene Associated With Disease;Gene Expressed In Tissue, etc.
8	MEF2A	MEF2A	CGC_PATH	Angiotensin II mediated activation of JNK Pathway via Pyk2 dependent signaling	-
9	MEF2C	MEF2C	CGC_PATH	MAPK signaling pathway	-

## Sheet: Table S7
Fetal tissues#fHear : 0.85572729661	Visceral cells#NH-A : 0.767565999117	Stromal cells#IMR90 : 0.836910035018	Blood#K562 : 0.797253066238	Cancer#SK-N-SH_RA : 0.842472908212	Endothelia#HMVEC-dBl-Neo : 0.861147646926	Epithelia#HRCEpiC : 0.784490851483
Fetal tissues#fLung : 0.86626932542	Visceral cells#SKMC : 0.876600371215	Stromal cells#NHDF-Ad : 0.82909765102	Blood#NB4 : 0.859848968119	Cancer#HepG2 : 0.820289057397	Endothelia#HMVEC-dLy-Neo : 0.871689664831	Epithelia#SAEC : 0.800851829196
Fetal tissues#fBrain : 0.849110848482	Visceral cells#HA-h : 0.877966879365	Stromal cells#NHDF-neo : 0.864777576104	Blood#Th1 : 0.959080617329		Endothelia#HMVEC_LLy : 0.853354078711	Epithelia#HAEpiC : 0.845162008518
	Visceral cells#HSMM : 0.844215006837	Stromal cells#NHLF : 0.872259998808	Blood#CD20+ : 0.897579433982		Endothelia#HMVEC-dBl-Ad : 0.850855968184	Epithelia#HCPEpiC : 0.87952794198
		Stromal cells#AG10803 : 0.853064781684	Blood#CD34+_Mobilized : 0.897774506865			Epithelia#HEEpiC : 0.87241755766
		Stromal cells#AoAF : 0.857991137821	Blood#GM06990 : 0.905499114303			Epithelia#HIPEpiC : 0.880651658504
		Stromal cells#HCF : 0.887299383889	Blood#GM12865 : 0.888653615677
		Stromal cells#HCM : 0.894439965379
		Stromal cells#HFF : 0.880843515309
		Stromal cells#HMF : 0.840254444656
		Stromal cells#HPAF : 0.868981957103
		Stromal cells#HPdLF : 0.830729568351
		Stromal cells#HPF : 0.87744316644
		Stromal cells#HVMF : 0.880665528556

## Sheet: Table S8
Lineages	Blood	Cancer	Endothelia	Epithelia	Fetal tissues	Stromal cells	Visceral cells
Integrative network (AUC)	0.941363	0.860281	0.893791	0.910339	0.887194	0.928705	0.888629
Average network (AUC)	0.924244	0.820992	0.887154	0.856509	0.868743	0.889904	0.879202
Max AUC of single networks (AUC)	0.959081	0.842473	0.87169	0.880652	0.866269	0.89444	0.877967
Min AUC of single networks (AUC)	0.797253	0.820289	0.850856	0.784491	0.849111	0.829098	0.767566
Average AUC of single networks	0.941562	0.831381	0.859262	0.84385	0.857036	0.862483	0.841587

## Sheet: Table S9
cell lineages	the number of edges	the numbetr of cell-lineage-specific esges	ratio
Blood	916	635	0.693231
Cancer	1022	775	0.758317
Endothelia	1177	589	0.500425
Epithelia	1420	687	0.483803
Fetal tissues	1350	848	0.628148
Stromal cells	1449	612	0.42236
Visceral cells	1180	594	0.50339
	1216.29		0.569953
cell lineages	the number of edges	the numbetr of cell-lineage-specific esges	ratio
Blood	324	217	0.669753
Cancer	552	437	0.791667
Endothelia	624	307	0.491987
Epithelia	723	337	0.466113
Fetal tissues	715	473	0.661538
Stromal cells	816	339	0.415441
Visceral cells	620	327	0.527419
			0.574846

## Sheet: Table S10
SOX2											NKX3-1
HOXD13											LMO2
TP63											PRRX2
NKX2-2											ERG
NFE2L3											NFE2L3
ETV7											NANOG
ELF3											TP63
GFI1B											BARHL2
ITGB2											NKX2-2
BACH2											ESR2
NANOG											POU4F3
ZBTB6											PAX3
FOXD1											RFX4
EGR4											TLX2
HOXD9											GCM2
TFAP2C											E2F4
SOX5											MAFG
NKX3-2											HMX3
ELK3											ETS1
SMAD5											LHX8
MEOX1											MTERF
HOXA13											SIX6
ZNF350											RUNX2
PRDM1											HMX1
ETS1											GATA2
MAFG											PAX8
ERG											MYF5
POU4F3											IRF8
PRRX2											ZBTB6
PAX8											ELF1
BARHL2											ATF3
RUNX2											SPIB
GATA2											BARX2
CREB5											ARX
RUNX1											CEBPG
LMO2											HOXC11
MYF6											HOXD13
MYCN											POU2AF1
POU1F1											TFDP2
PKNOX2											TFEC
MEIS1											ZFP42
MAFB											ARNTL2
HOXB13											ITGB2
NKX3-1											HOXD3
GTF2IRD1											LEF1
TFF3											GLI2
NR1H3											AR
ZIC2											SPI1
ZIC1											GTF2IRD1
HOXB3											SMAD9
FOXD3											NR1H3
HOXB4											VAX2
HOXC10											HOXA13
MYBL2											TFAP2C
NR5A1											SOX5
PAX1											MEOX1
PAX7											NFIX
POU4F1											ELK3
SIX1											SMAD5
TFAP2A											IRX2
MTERF											NFATC1
GCM1											ATOH1
EOMES											POU3F1
OTX1											PURA
ELF5											PRDM1
EN2											SOX8
DMRT2											STAT5B
SOX15											MYB
TFAP2B											LHX2
PITX2											MYF6
PITX1											MEIS1
HIVEP2											POU1F1
TFCP2											HOXC12
ELF1											TFF3
BARHL1											MAFB
HOXC8											FOXF1
HOXB6											ALX4
HINFP											GATA4
HOXD12											GLIS3
FOXA1											HOXA10
DLX5											HOXB9
SOX18											NHLH1
RARB											RORB
HAND1											HOXB5
ARNT2											ELF5
KLF12											MYCN
MAF											GCM1
MYOD1											EOMES
NR1I2											ETV7
NR4A2											HIVEP2
PDX1											STAT4
RARG											CEBPA
RREB1											TFAP2A
TAL1											OTX1
DLX3											GLIS1
ATF6											GFI1B
ELK1											HOXC5
FOXA2											HOXC6
HOXB8											RAX
MEF2C											SOX9
RARA											VAX1
STAT4											HOXC8
ATF3											HOXA2
HMX3											CEBPZ
FOXN1											CDX1
SPI1											ELF3
ESR2											POU2F2
NEUROD1											HOXB1
ING4											RUNX3
PAX2											HOXD12
CDC5L											PKNOX2
ZNF217											TAL1
CEBPE											RARB
											GSX2
											NR1I2
											MYOD1
											RARG
											MAF
											DLX5
											HAND1
											FOXA2
											MEF2C
											NEUROD1
											NR4A2
											KLF12
											ARNT2
											RREB1
											NKX2-5
											PDX1
											ELK1
											SOX18
											RARA
											HOXC9
											ATF6
											NR0B1
											FOXA1
											ZIC2
											ZIC1
											HOXB6
											PITX2
											PITX1
											NR5A1
											FOXD1
											MYBL2
											ZNF217
											ALX3
											TFAP2B
											TBX15
											HNF1A
											SOX15
											POU5F1
											SOX6
											VSX1
											IRX6
											CDC5L
											T
											HOXB4
											HOXB3
											PAX1
											PAX7
											POU4F1
											SIX1
											DMBX1
